# Supplementary material for: How much can reticulate evolution entangle plant systematics? Revisiting subfamilial classification of the Malvatheca clade (Malvaceae) on the basis of phylogenomics
Source: Front Plant Sci. 2026 Jan 23;16:1717745. doi: 10.3389/fpls.2025.1717745 (PMC12876233; doi:10.3389/fpls.2025.1717745)
Supplement: Supplementary file 5 [file Table1.xlsx]

## Sheet: Reads_Analyzed
Supplementary Table 1. Number of reads analyzed by species.
Species	Number of analyzed reads
Bombax ceiba 2	40572
Malva sylvestris	127374
Abutilon theophrasti	159892
Pseudobombax crozatii	207100
Scleronema micranthum	235164
Malva pusilla	317069
Lawrensia densiflora	325103
Adansonia perrieri	344568
Alcea rosea	344568
Ceiba pentandra 1	406534
Adansonia madagascariensis	424855
Adansonia rubrostipa	426720
Adansonia digitata	432093
Adansonia gregorii	446066
Adansonia grandidieri	496999
Thespesia populneoides	544881
Pentaplaris davidsmithii	678405
Lavatera assurgentiflora subsp. glabra	744738
Sida spinosa	745485
Rhodognaphalon schumannianum	777023
Abutilon fruticosum	822062
Adansonia za	822308
Kokia kauaiensis	848844
Spirotheca rosea	859102
Althaea officinalis	861860
Kokia cookei	890710
Adansonia suarezensis	971330
Ceiba ascarifolia	978000
Bombax ceiba 1	1056240
Hibiscus brachysiphonius	1108454
Abutilon amplum	1124881
Eriotheca macrophylla	1142018
Hibiscus trionum	1156269
Kokia drynarioides	1173600
Ceiba pentandra 2	1186824
Sida clementii	1226559
Sida cardiophylla	1232713
Pavonia schiedeana	1330080
Howittia trilocularis	1348430
Ochroma pyramidale	1401800
Neobuchia paulinae	1406934
Lagunaria patersonia	1424826
Pavonia hastata	1564536
Decaschistia byrnesii	1572554
Fremontodendron mexicanum	1578155
Camptostemon schultzii	1588994
Chiranthodendron pentadactylon	1608697
Ceiba speciosa	1630000
Gyranthera amphibiolepis	1630000
Huberodendron swietenioides	1630000
Phragmotheca mammosa	1630000
Hibiscus × rosa-sinensis	1761696
Kosteletzkya pentacarpos	1761696
Quararibea funebris	1773440
Alyogyne huegelii	1773440
Hampea nutricia	1773440
Gossypium herbacium	1857954
Abelmoschus esculentus	1920000
Gossypium raimondii	1934506
Gossypium arboreum	1977239
Napaea dioica	1995030
Malva moschata	2030656
Pachira aquatica	2444852
Hibiscus syriacus	2633822
