# Supplementary material for: How much can reticulate evolution entangle plant systematics? Revisiting subfamilial classification of the Malvatheca clade (Malvaceae) on the basis of phylogenomics
Source: Front Plant Sci. 2026 Jan 23;16:1717745. doi: 10.3389/fpls.2025.1717745 (PMC12876233; doi:10.3389/fpls.2025.1717745)
Supplement: Supplementary file 6 [file Table2.xlsx]

## Sheet: TE_Category_Proportions_by_Spec
Supplementary Table 2. Repeat category proportions by species.
Species	Total TE Proportion	Ty3Gypsy	Ty1Copia	Transposons	nonLTR	LTR	Satellite
Abutilon amplum	65.4346	43.4205	20.5935	0.990949	0.151127	64.014	0.278518
Sida clementii	63.2095	35.7034	24.3256	0.781291	0.156046	60.029	2.24319
Sida cardiophylla	58.5296	28.9768	26.351	1.30485	0.146749	55.3278	1.7502
Spirotheca rosea	56.4396	49.4669	6.90733	0.0523803	0.0130369	56.3742	0
Chiranthodendron pentadactylon	50.7021	49.8979	0.713865	0.0793865	0.0109816	50.6117	0
Gossypium herbacium	49.2358	47.1169	1.54982	0.548668	0	48.6667	0.0203988
Gossypium arboreum	46.9968	44.6722	1.55404	0.738909	0.012391	46.2263	0.0192187
Decaschistia byrnesii	46.2561	36.1916	7.72082	0.540204	1.3625	43.9125	0.440939
Neobuchia paulinae	45.3033	44.8298	0.422834	0.0506776	0	45.2526	0
Camptostemon schultzii	44.3062	28.9984	3.13099	12.1286	0	32.1294	0.0482166
Fremontodendron mexicanum	41.7397	35.0199	3.79291	2.34552	0.344833	38.8128	0.236542
Adansonia grandidieri	40.4899	3.40042	2.44364	0.774627	0	5.84405	33.8712
Eriotheca macrophylla	39.5584	38.8633	0.331518	0.188176	0	39.1948	0.175391
Hibiscus trionum	38.6128	26.6921	6.91275	0.688162	4.22635	33.6048	0.0934904
Hibiscus syriacus	37.2119	25.4819	8.27903	3.0679	0.267634	33.761	0.115384
Althaea officinalis	36.2582	22.8414	2.77551	7.7074	0.587566	25.6169	2.34632
Pachira aquatica	31.7954	29.0315	2.1299	0.460641	0	31.1614	0.173303
Hibiscus × rosa-sinensis	30.8487	26.1335	3.58972	0.945623	0.0283817	29.7232	0.151558
Pavonia schiedeana	29.2304	18.9433	8.82533	0.549441	0.188936	27.7686	0.723415
Ceiba speciosa	27.1087	25.5068	1.52348	0.0783604	0	27.0303	0
Theobroma grandiflorum	26.1757	17.2861	5.33471	2.12553	0.297743	22.6208	1.13164
Hampea nutricia	26.0066	18.4722	3.83047	1.09008	0.20136	22.3027	2.41243
Malva moschata	25.7827	13.5623	7.56465	4.07174	0.0957819	21.127	0.488217
Napaea dioica	25.0898	17.4818	4.38871	0.703047	0.149822	21.8705	2.36638
Sida spinosa	22.5951	10.7864	10.9162	0.498602	0.0111337	21.7026	0.382704
Lagunaria patersonia	22.2857	13.8677	2.58579	0.730405	0.343059	16.4535	4.75869
Ceiba pentandra 2	22.0079	20.2231	1.46309	0.197137	0	21.6862	0.12454
Gossypium raimondii	21.5512	15.271	3.32865	2.31863	0.205737	18.5996	0.427241
Adansonia digitata	21.165	1.53273	2.03243	0.445898	0	3.56517	17.154
Thespesia populneoides	19.0754	13.2102	2.79511	0.109749	0	16.0053	2.96028
Kosteletzkya pentacarpos	19.0148	9.66472	3.0272	0.655221	0.147415	12.6919	5.52025
Abelmoschus esculentus	18.6582	10.4874	3.51167	0.188177	0.537188	13.9991	3.93375
Alyogyne huegelii	18.3155	13.7055	2.45472	0.757624	0.292821	16.1602	1.10486
Kokia drynarioides	18.0112	14.739	2.30666	0.715917	0.109237	17.0457	0.140423
Malva pusilla	17.6141	1.41956	1.85291	0.14981	0	3.27247	14.1919
Quararibea funebris	17.1022	11.2502	3.36437	0.575041	0.473881	14.6146	1.43873
Ceiba aesculifolia	15.7677	11.2538	2.31834	0.532854	0.232797	13.5721	1.42992
Lawrensia densiflora	15.6624	0.927398	0.758529	6.66189	0	1.68593	7.3146
Ceiba pentandra 1	15.5665	15.1818	0.370815	0.0139351	0	15.5526	0
Phragmotheca mammosa	15.3999	10.2715	3.31356	0.277485	0.0360123	13.585	1.50135
Gyranthera amphibiolepis	14.9601	2.83472	11.6701	0.246442	0.012454	14.5048	0.19638
Lavatera assurgentiflora subsp. glabra	14.6958	2.71102	3.50902	4.48856	0	6.22004	3.98717
Scleronema micranthum	14.4771	13.6105	0.125019	0.526441	0	13.7355	0.215169
Abutilon theophrasti	13.7568	5.9609	7.43502	0	0.304581	13.3959	0.056288
Bombax ceiba 1	13.7238	2.11969	11.1111	0.0542246	0.0690131	13.2308	0.369713
Adansonia gregorii	13.1769	1.03843	0.906239	0.374447	0.0448693	1.94467	10.8129
Pentaplaris davidsmithii	13.039	10.5997	0.845365	0.781392	0	11.4451	0.812494
Huberodendron swietenioides	12.932	1.92736	10.8333	0.0179141	0.042454	12.7606	0.111043
Hibiscus brachysiphonius	12.8415	4.78297	5.79122	1.22766	0.868958	10.5742	0.170688
Theobroma cacao	12.2883	4.09851	1.62977	0.0467025	0	5.72828	6.51333
Ochroma pyramidale	11.7074	7.70659	2.1578	0.824939	0.0121986	9.86439	1.00592
Kokia kauaiensis	11.5118	9.69766	1.30142	0.262828	0	10.9991	0.249869
Bombax ceiba 2	10.5194	5.00322	5.51617	0	0	10.5194	0
Adansonia za	9.87027	4.38522	1.0237	0.5684	0	5.40892	3.89295
Adansonia perrieri	9.31959	0.799203	0.749201	0.498773	0	1.5484	7.27242
Adansonia suarezensis	8.71506	2.43264	0.876427	0.442795	0.0560057	3.30907	4.90719
Rhodognaphalon schumannianum	8.48791	0.74824	0.0211062	0.038995	0	0.769347	7.67957
Adansonia madagascariensis	7.21396	1.62002	2.6728	0.426297	0	4.29283	2.49483
Abutilon fruticosum	7.03207	6.00539	0.95151	0.0294382	0.0457386	6.9569	0
Adansonia rubrostipa	6.6936	0.980068	0.619616	0.352615	0.0101576	1.59968	4.73114
Alcea rosea	6.28033	1.07613	0.110283	0.352615	0.0101576	1.18641	4.73114
Pseudobombax crozatii	4.78368	3.86673	0.529213	0.277161	0	4.39594	0.110575
Malva sylvestris	4.27795	0.515019	1.38411	0	0	1.89913	2.37882
Pavonia hastata	4.11413	2.8473	0.783683	0.251065	0.0437829	3.63098	0.188299
Kokia cookei	3.54481	2.25056	0.198493	0.0794872	0	2.44906	1.01627
Howittia trilocularis	3.39469	1.86476	0.930564	0.463799	0	2.79532	0.135565
