# Supplementary material for: How much can reticulate evolution entangle plant systematics? Revisiting subfamilial classification of the Malvatheca clade (Malvaceae) on the basis of phylogenomics
Source: Front Plant Sci. 2026 Jan 23;16:1717745. doi: 10.3389/fpls.2025.1717745 (PMC12876233; doi:10.3389/fpls.2025.1717745)
Supplement: Supplementary file 7 [file Table3.xlsx]

## Sheet: Malvatheca_Repeats
Supplementary Table 3. Malvatheca repeats amount into genome.
Species	rDNA 5S	rDNA 35S	Satellite	LINE	PARA	UNCLASSIFIED LTR	ATHILA	CRM	GALADRIEL	OGRE	REINA	RETAND	TEKAY	ALE	ALESIA	ANGELA	BIANCA	IKEROS	IVANA	SIRE	TAR	TORK	CACTA	hAT	MARINER	MuDR MUTATOR	PIF HARBINGER	UNCLASSIFIED	Tcn1	Phygy	Helitron	TatIII
Abutilon fruticosum	0.0232343	0.48427	0	0.0457386	0	0	2.73836	0.131742	0	0	0	0	3.13529	0	0	0.795439	0	0	0	0	0	0.156071	0	0	0	0	0	3.08833	0	0	0.0294382	0
Gossypium arboreum	0.0857256	1.16147	0.0192187	0	0.012391	4.82071	4.26114	0.426858	0.157897	2.9701	0	0	36.8562	0.0658494	0	0.297789	0.223342	0.132761	0	0	0.0868888	0.747406	0.337693	0	0	0.282717	0.118499	0	0	0	0	0
Gossypium herbacium	0.0692159	1.20692	0.0203988	0	0	2.69032	4.87278	0.493069	0.102963	3.52673	0	0	38.1213	0.0378373	0	0.259102	0.231653	0.139885	0.0180306	0	0.0580208	0.805294	0.261524	0	0	0.138809	0.148335	3.99983	0	0	0	0
Abutilon theophrasti	0.145098	2.57299	0.056288	0.304581	0	0	4.68254	0.442799	0	0	0	0	0.835564	0.0193881	0	7.41563	0	0	0	0	0	0	0	0	0	0	0	18.9184	0	0	0	0
Hibiscus trionum	0.0692745	2.92942	0.0934904	4.22635	0	1.33049	5.44026	2.77816	0.0873499	0.199262	0	0	18.187	0.0220537	0	0.385032	0.719729	0.171673	0	5.25812	0.307714	0.0484316	0.0204105	0.0318265	0	0.635925	0	3.22823	0	0	0	0
Hibiscus syriacus	0.141923	1.13956	0.115384	0.267634	0	0	2.90027	3.73659	0.173702	8.10715	0.0195533	0	10.5447	0.106575	0.182359	0.711286	0	0.130533	0.0356516	5.0082	0.464306	1.64013	0.332748	0.146935	0	2.58822	0	5.59267	0	0	0	0
Howittia trilocularis	0.0192817	0.600921	0.135565	0	0	0.743086	0	0.186662	0	0	0.118879	0.0281068	1.53111	0.0629621	0	0.0916622	0.0239538	0.180135	0	0	0.57185	0	0	0.316739	0	0.0458311	0	42.4351	0	0	0.101229	0
Kokia drynarioides	0.379686	1.4562	0.140423	0	0.109237	1.44206	7.44555	0.620058	0.250937	4.77684	0	0	1.64562	0	0.109407	0	0.653715	0.0723415	0	0.349097	0.448875	0.673228	0.150222	0	0	0.533657	0.0320382	8.21958	0	0	0	0
Hibiscus × rosa-sinensis	0.341943	2.02407	0.151558	0	0.0283817	2.16331	4.79243	1.33729	0.042232	3.1863	0	0	16.7752	0.180508	0.0175399	0.598628	0	0.458025	0.0824206	1.02838	0.564172	0.660046	0.0319011	0.170688	0.0152126	0.727821	0	0	0	0	0	0
Hibiscus brachysiphonius	0.738596	1.53096	0.170688	0.757361	0.111597	2.05024	1.26934	1.21286	0.0322972	0	0	0	2.26847	1.03225	1.1157	0.753301	0	0.163651	0.406151	0.0215616	0.0795703	2.21904	0	0.164283	0	1.06337	0	9.15419	0	0	0	0
Pavonia hastata	0.0455726	0.730121	0.188299	0.0437829	0	0	0.933376	0.522072	0	0.403059	0.0129751	0.051453	0.864601	0.307631	0	0.126172	0	0	0	0.34988	0	0	0	0.0806629	0	0.0539457	0	48.4375	0.0377748	0	0.116456	0.0219873
Kokia kauaiensis	0.0887089	3.45364	0.249869	0	0	1.67604	3.75216	0.610831	0.389	2.17743	0	0	2.76824	0	0	0	0.428701	0	0	0.121106	0.151029	0.600581	0.00989581	0	0	0.235379	0.0175533	13.4323	0	0	0	0
Abutilon amplum	0.0677405	0.497653	0.278518	0.0811641	0.069963	0.716076	17.3728	0.351326	0	0	0	0	25.6964	0.0449825	0.0588507	13.1334	0	0	0.135748	6.45588	0.0694296	0.695185	0	0.0976992	0	0.258338	0	3.39751	0	0	0.634912	0
Sida spinosa	0.765676	2.17026	0.382704	0.0111337	0	0.068546	4.37836	1.68333	0	0.0241454	0	0	4.70056	0.0635828	0	8.00164	0.0782041	0.134543	0	2.63828	0	0	0.259294	0.127568	0.0948376	0.0169017	0	9.96009	0	0	0	0
Gossypium raimondii	0.331092	1.41064	0.427241	0	0.205737	5.82381	3.26704	1.87557	0.336882	4.52932	0	0	5.26217	0.0845177	0	1.14107	0.446522	0.134091	0.20186	0.0742825	0.285344	0.960969	0.824086	0.133574	0	0.856911	0.504056	6.7472	0	0	0	0
Decaschistia byrnesii	0.0470572	2.11687	0.440939	1.32065	0.0418428	0	0.313757	1.08594	0.516866	4.99201	0	0	29.2831	0.180026	0.0103653	5.48471	0	0	0.0897266	1.22482	0.0849573	0.64621	0	0	0	0.540204	0	16.7473	0	0	0	0
Malva moschata	0.0883458	2.11523	0.488217	0	0.0957819	2.24164	0.0464874	0.807719	0.324427	10.46	0.115431	0	1.80828	0.554648	0	0.172801	1.05833	0.129416	0.01044	0	2.85849	2.78053	2.36825	0.754091	0	0.836429	0.0999677	11.8397	0	0	0.0130007	0
Pavonia schiedeana	0.123902	1.17865	0.723415	0.188936	0	1.45803	2.33828	0.351708	0.0663118	4.33816	0	0.41208	11.4368	0.903404	0.0830025	4.19539	0.0312763	0.107963	0.0521773	1.9998	1.03355	0.418772	0.14142	0.0736798	0	0.116985	0.127586	5.49922	0	0	0.089769	0
Kokia cookei	0.338719	2.01794	1.01627	0	0	0.128437	0.825746	0.0485006	0.153024	1.10462	0	0	0.118669	0	0	0	0	0	0	0	0	0.198493	0	0	0	0.0794872	0	3.26661	0	0	0	0
Alyogyne huegelii	0.190364	0.835833	1.10486	0.292821	0	0.0673268	2.18536	2.34713	0.0139841	4.29955	0	1.00821	3.85127	0.122192	0.129973	0.390258	0.0430801	0.201698	0.048155	0.572616	0.358907	0.587841	0.129579	0.078999	0.0131947	0.249853	0.285998	0	0	0	0	0
Sida cardiophylla	0.155754	0.663334	1.7502	0	0.146749	0	12.1723	0.561607	0.0953182	0.349473	0	0	15.7981	0	0	11.122	0.243285	0	0	14.5624	0.306316	0.117059	0.0507823	0.183335	0.0192259	0.192746	0.0118438	3.39171	0	0	0.846912	0
Sida clementii	0.116342	1.25677	2.24319	0.0107618	0.145284	0	16.2412	0.847085	0.0326116	1.6362	0	0	16.9463	0	0	13.5338	0.178956	0	0.0713378	9.70756	0.391094	0.442865	0	0.0926984	0	0.0142676	0	2.95053	0	0	0.674325	0
Althaea officinalis	0.27139	2.33425	2.34632	0.310375	0.277191	0.223934	0.0254102	0.203049	0	20.7056	0.0201889	0.617734	1.26946	0.871371	0	0.160815	0.707888	0.0588263	0	0	0.73237	0.244239	4.28306	1.61987	0	1.63228	0.172186	10.0313	0	0	0	0
Napaea dioica	0.171877	0.610768	2.36638	0.149822	0	0.354882	1.35672	0.204859	0.0170424	2.68758	0	0.789311	12.4263	0.0455632	0.0451622	0.302251	0.060751	0.157241	0.0902743	3.22797	0.188017	0.271475	0.226764	0.012481	0	0.297439	0.152479	5.2898	0	0	0.0138845	0
Malva sylvestris	0.255939	1.96743	2.37882	0	0	0.909134	0	0	0.152307	0.211974	0	0	0.150737	0	0	0	0.440435	0	0	0	0.251229	0.692449	0	0	0	0	0	27.1774	0	0	0	0
Hampea nutricia	0.17982	0.706593	2.41243	0.20136	0	1.42396	1.40118	0.625789	0.0745444	7.4779	0	0.409317	8.48351	0.168261	0	0.213709	0.0102625	0.105783	0.0536246	2.58041	0.409994	0.288423	0.42832	0	0	0.495816	0.165949	4.8848	0	0	0	0
Thespesia populneoides	0.127734	0.547275	2.96028	0	0	4.19174	10.6889	0.0789163	0	0	0	0	2.44237	0	0	1.56988	0.0425781	0	0.0227573	0.562692	0.0143151	0.58288	0	0	0	0.109749	0	33.6844	0	0	0	0
Abelmoschus esculentus	0.173906	2.4326	3.93375	0.537188	0	1.40969	4.96396	1.33354	0.273125	0.564115	0	0	3.35266	0.169427	0	0.347448	0.9925	0.387656	0.0102083	1.19036	0.36526	0.0488021	0.118594	0	0	0.0695833	0	5.53469	0	0	0	0
Lavatera assurgentiflora subsp. glabra	0.74966	14.1246	3.98717	0	0	1.53262	0	0.399201	0.536833	1.08924	0	0	0.685745	1.21479	0	0	0.485674	0	0.101244	0	0.421625	1.28569	1.70087	2.40353	0	0.384162	0	6.66664	0	0	0	0
Alcea rosea	0.0211859	0.539516	4.73114	0.0101576	0	0	0.0777786	0.587112	0.0142207	0.271935	0.0960623	0	0.0290218	0	0	0	0	0.0110283	0.0214762	0.0777786	0	0	0	0	0	0.352615	0	48.106	0	0	0	0
Lagunaria patersonia	0.24424	0.979979	4.75869	0.343059	0	2.26259	4.85203	0.519572	0.013335	1.30086	0.211605	0.714263	6.25606	0.143246	0	0.172582	0.0993806	0.205078	0.22122	0.968188	0.517677	0.258418	0.13342	0.226694	0	0.291334	0.078957	4.35997	0	0	0	0
Kosteletzkya pentacarpos	0.833345	2.39434	5.52025	0.0937165	0.0536983	8.76139	3.9315	1.17512	0.275927	1.24715	0	0	3.03503	0.0271329	0	0.796789	0.548506	0.153659	0.0298008	1.02197	0.271159	0.178181	0.26747	0.141738	0	0.246013	0	5.92327	0	0	0	0
Lawrensia densiflora	0.0633645	3.64531	7.3146	0	0	0	0	0.748686	0	0.178713	0	0	0	0.0338354	0	0	0	0.589967	0.134727	0	0	0	1.54659	0.492459	0	4.54656	0	9.36626	0	0	0.0762835	0
Malva pusilla	0.823165	3.2649	14.1919	0	0	1.04488	0	0.18671	0	1.19501	0	0	0.0378467	0.0123002	0	0	0.806764	0	0.034062	0	0.501468	0.498314	0	0.0476237	0	0.102186	0	9.7657	0	0	0	0
Adansonia digitata	0.124421	1.37491	17.154	0	0	2.39113	0	0.425722	0.050441	1.03819	0	0.0183829	0	0.01233	0	0	0	0.168137	0	1.85197	0	0	0	0	0	0.445898	0	3.41183	0	0	0	0
Adansonia grandidieri	0.131731	7.62841	33.8712	0	0	0	0	2.0516	0	1.34882	0	0	0	0	0	0	0	1.16604	0	1.24798	0.0296237	0	0	0	0	0.774627	0	13.6023	0	0	0	0
Adansonia gregorii	0.0259558	1.48894	10.8129	0.0448693	0	4.08814	0	0.545273	0.0126761	0.480484	0	0	0	0	0	0.0112676	0	0.354729	0	0.540243	0	0	0	0	0	0.374447	0	3.12636	0	0	0	0
Adansonia madagascariensis	0.0502207	1.53485	2.49483	0	0	3.47379	0	0.673235	0	0.936835	0	0.00995156	0	0.0173574	0	0	0	0.281652	0	2.20878	0.0296233	0.135388	0	0	0	0.426297	0	14.9116	0	0	0	0
Adansonia perrieri	0.0891708	1.31339	7.27242	0	0	0	0	0.489606	0.0266679	0.232927	0	0.0500023	0	0	0	0	0	0.458354	0	0.290847	0	0	0	0	0	0.498773	0	4.06769	0	0	0	0
Adansonia rubrostipa	0.0211859	0.539516	4.73114	0.0101576	0	0	0.0777786	0.587112	0.0142207	0.271935	0	0	0.0290218	0	0	0	0	0.0110283	0.0214762	0.587112	0	0	0	0	0	0.352615	0	48.0634	0	0	0	0
Adansonia suarezensis	0.053123	2.21974	4.90719	0.0560057	0	0	0.0314002	0.720764	0.138058	1.465	0.0554909	0	0	0.290427	0	0	0	0.189637	0.0390187	0.357345	0	0	0	0	0	0.442795	0	47.2743	0	0.0219287	0	0
Adansonia za	0.030159	2.42744	3.89295	0	0	0	0.0355098	2.58589	0.0282133	1.61582	0.107746	0.0120393	0	0.314237	0	0	0	0.215005	0.0446305	0.449831	0	0	0	0	0	0.5684	0	44.1017	0	0	0	0
Bombax ceiba 2	0.400004	3.79346	0	0	0	2.708	0.14296	0.730232	0	4.13003	0	0	0	0.11096	0.0352193	0	0	0	0.296145	3.84979	0.0134439	1.21062	0	0	0	0	0	20.2347	0	0	0	0
Bombax ceiba 1	0.0813369	0	0.369713	0.0690131	0	0	0	1.36794	0	0.75175	0	0	0	0	0.10352	0	0	0	0.167603	10.071	0	0.769003	0	0	0	0.0542246	0	15.9149	0	0	0	0
Camptostemon schultzii	1.1326	2.13994	0.0482166	0	0	6.35303	16.5518	4.8259	0.725204	0	0.0262259	0.0618997	6.80734	0	0	0.0309499	0.0641803	1.07168	0	0.0601079	1.90407	0	0	8.20628	0	3.92233	0	37.1508	0	0	0	0
Ceiba ascarifolia Nisa	0.179089	1.26114	1.42992	0.232797	0	0.609686	1.81824	0.385902	0.103749	4.66657	0	0.198297	4.081	0.364954	0.0541432	0.248835	0.017654	0.107416	0.0282838	1.3082	0.100081	0.0887675	0.152857	0.011873	0	0.147262	0.220862	5.60373	0	0	0	0
Ceiba pentandra FlÃ¡via	0	0.374744	0.12454	0	0	6.5726	0	0.0695297	0.0390593	7.56677	0.053272	0	12.4378	0.094683	0	0	0.0213701	0	0	1.19397	0.153067	0	0	0	0	0.197137	0	40.0533	0.0566462	0	0	0
Ceiba pentandra	0.130762	1.95942	0	0	0	5.99711	0.19702	0	0.0116564	4.7553	0.0250657	0.0979842	10.0947	0	0	0	0.128046	0	0	0.0905346	0.152235	0	0	0	0	0.0139351	0	26.9704	0	0	0	0
Ceiba speciosa	0.0171045	0.754788	0	0	0	3.92619	0.171382	0	0	8.81192	0.148969	0.0888927	16.2856	0.0484486	0	0	0	0	0	0.135403	1.33963	0	0	0	0	0.0783604	0	36.5417	0	0	0	0
Chiranthodendron pentadactylon	0.0157055	1.55681	0	0.0109816	0	1.24202	0.471043	0.0131288	0.0574233	11.5569	0	0.220429	37.579	0	0	0	0.194785	0.0109202	0	0.299141	0.209018	0	0	0	0	0.0793865	0	1.83883	0	0	0	0
Eriotheca macrophylla	0.467156	3.76947	0.175391	0	0	7.79778	0.0604194	0	0	4.43154	0	1.4843	32.887	0.0406298	0	0	0	0.106828	0	0.18406	0	0	0.016287	0	0	0.171889	0	10.7099	0	0	0	0
Fremontodendron mexicanum	0.0660898	2.35414	0.236542	0.273611	0.0712224	0.0247758	7.80994	0.67091	0.150365	24.809	0	0.0797767	1.49985	0.249215	0.214491	1.6826	0.108418	0.360801	0.0142572	0.127047	0.712794	0.323289	0.90346	0	0	1.44206	0	5.34181	0	0	0	0
Gyranthera amphibiolepis	0.0569325	2.56233	0.19638	0.012454	0	1.34699	0.724601	0.349018	0.212638	1.51828	0	0	0	0.0471779	0	3.86399	0	0.189816	0	7.27589	0.29319	0	0	0.0294479	0	0.216994	0	20.3913	0.030184	0	0	0
Huberodendron swietenioides	0.098773	1.4284	0.111043	0.042454	0	0.192761	0.265276	0.613252	0.079816	0.81411	0.137853	0	0.0170552	0	0	4.76368	0	0.131963	0	5.55957	0.378037	0	0	0	0	0.0179141	0	22.2681	0	0	0	0
Neobuchia paulinae	0.0422195	2.50595	0	0	0	0.302715	0	0	0.0379549	13.302	0	0	31.4898	0	0	0	0.0262983	0	0	0.385519	0.0110169	0	0	0	0	0.0506776	0	3.39554	0	0	0	0
Ochroma pyramidale	0.362677	1.25353	1.00592	0.0121986	0	0.189043	1.37488	0.296262	0.0223998	4.83329	0	0.578185	0.601584	0.0358824	0.0186903	0.662862	0.0511485	0.0736196	0.0652019	0.714439	0.146455	0.389499	0.495506	0.04109	0	0.0789699	0.209374	10.4669	0	0	0	0
Pachira aquatica	0.380105	1.7008	0.173303	0	0	1.76677	0.577049	0.0148066	0.192813	8.99797	0.0556271	0.975887	18.2174	0.657709	0	0	0	0.262143	0	0.926886	0.283166	0	0	0.0390617	0	0.388081	0	26.5099	0	0	0.033499	0
Pentaplaris davidsmithii	0.16244	9.51172	0.812494	0	0	12.7959	3.09343	2.67392	0.28626	0.610697	0.0766504	1.33386	2.52489	0.0274173	0	0	0	0	0	0.656687	0	0.161261	0	0.363942	0	0.41745	0	8.19098	0	0	0	0
Phragmotheca mammosa	0.0228834	5.00883	1.50135	0.0360123	0	0.34092	3.72209	3.30528	0.63	2.04147	0.109325	0.416258	0.0470552	0.409264	0	1.85571	0.0360736	0.0344172	0.316074	0.342883	0.169387	0.149755	0.0383436	0.0254601	0	0.213681	0	17.0416	0	0	0	0
Pseudobombax crozatii	0.0468373	0.595365	0.110575	0	0	0.199421	0.295027	0.044423	0.0120715	1.23901	0.103815	0.157412	1.90681	0.327861	0	0	0	0	0	0.201352	0	0	0	0.0502173	0	0.181555	0.0453887	53.5891	0.10816	0	0	0
Quararibea funebris	0.170572	1.52619	1.43873	0.410163	0.063718	1.31496	2.30603	0.719224	0.154107	1.41696	0.0333251	0.803861	5.81672	0.505853	0.0355242	0.233106	0.0368775	0.101328	0.0834536	2.12745	0.0754466	0.165328	0.289212	0	0	0.142886	0.142943	6.68903	0	0	0	0
Rhodognaphalon schumannianum	0.0454298	0.0391237	7.67957	0	0	0.185065	0.0222645	0.158168	0	0.540525	0	0.0159583	0.0113253	0	0	0.0211062	0	0	0	0	0	0	0	0	0	0.038995	0	55.4259	0	0	0	0
Scleronema micranthum	0.057832	0.317651	0.215169	0	0	0	0.426086	0.193907	0.0408226	2.0407	0.0667619	0	10.8422	0	0	0	0	0	0	0.125019	0	0	0	0.0527292	0	0.266622	0	42.1999	0	0	0.20709	0
Spirotheca rosea	0.227447	4.67383	0	0.0130369	0	2.52659	0.0150157	0	0.0857873	2.07042	0	0.22186	47.0738	0.0664648	0	0.182982	0	0	0	5.91338	0	0.744498	0	0.0252589	0	0.0110581	0	9.84772	0	0	0.0160633	0
Theobroma cacao	0.0452199	0.875857	6.51333	0	0	3.21265	0.585449	0.0131582	0	0.923856	0	0	2.57605	0.0383627	0	0.271319	0.265018	0	0.011305	0.924412	0	0.119351	0	0.0163088	0	0.0303937	0	8.42665	0	0	0	0
Theobroma grandiflorum	0.364951	1.02023	1.13164	0.297743	0	6.06643	1.86457	0.0711436	0	0.523738	0	0	14.8266	0.155154	0	0.71749	0.384175	0.0128664	0	3.6975	0.356475	0.01105	0	0.192542	0	1.90105	0.0319389	4.07395	0	0	0	0
