# Supplementary material for: How much can reticulate evolution entangle plant systematics? Revisiting subfamilial classification of the Malvatheca clade (Malvaceae) on the basis of phylogenomics
Source: Front Plant Sci. 2026 Jan 23;16:1717745. doi: 10.3389/fpls.2025.1717745 (PMC12876233; doi:10.3389/fpls.2025.1717745)
Supplement: Supplementary file 8 [file Table4.xlsx]

## Sheet: Repeat_Abundance_Tree_Matrix
Supplementary Table 4. Repeat abundance matrix used to infer the repeat phylogeny.
Species	All/repeat/satellite	All/repeat/satellite	All/repeat/mobile_element/Class_I/LTR/Ty3_gypsy/chromovirus/Tekay	All/repeat/mobile_element/Class_I/LTR/Ty3_gypsy/chromovirus/Tekay	All/repeat/mobile_element/Class_I/LTR/Ty1_copia/Angela	All/repeat/mobile_element/Class_I/LTR/Ty3_gypsy/chromovirus/Tekay	All/repeat/mobile_element/Class_I/LTR/Ty1_copia/Angela	All/repeat/satellite	All/repeat/rDNA/45S_rDNA	All/repeat/rDNA/45S_rDNA	All/repeat	All/repeat/satellite	All/repeat/mobile_element/Class_I/LTR/Ty3_gypsy/chromovirus/Tekay	All/repeat/mobile_element/Class_I/LTR/Ty3_gypsy/chromovirus/Tekay	All/repeat/mobile_element/Class_I/LTR	All/repeat/mobile_element/Class_I/LTR/Ty3_gypsy/non-chromovirus/OTA/Athila	All/repeat/mobile_element/Class_I/LTR/Ty3_gypsy/chromovirus/Tekay	All/repeat/rDNA/45S_rDNA	All/repeat/mobile_element/Class_I/LTR/Ty3_gypsy/non-chromovirus/OTA/Athila	All/repeat/mobile_element/Class_I/LTR/Ty3_gypsy/chromovirus/Tekay	All/repeat/rDNA/5S_rDNA	All/repeat/mobile_element/Class_I/LTR/Ty3_gypsy/chromovirus/Tekay	All/repeat/rDNA/45S_rDNA	All	All/repeat/rDNA/45S_rDNA	All/repeat/rDNA/45S_rDNA	All/repeat/mobile_element/Class_I/LTR/Ty1_copia/SIRE	All/repeat/mobile_element/Class_I/LTR/Ty3_gypsy/chromovirus/Tekay	All/repeat/mobile_element/Class_I/LTR/Ty3_gypsy/chromovirus/Tekay	All	All/repeat/mobile_element/Class_I/LTR/Ty1_copia/Angela	All	All/repeat/mobile_element/Class_I/LTR	All/repeat/mobile_element/Class_I/LTR	All/repeat/mobile_element/Class_I/LTR/Ty3_gypsy/chromovirus/Tekay	All/repeat/satellite	All/repeat/mobile_element/Class_I/LTR/Ty3_gypsy/non-chromovirus/OTA/Athila	All/repeat/rDNA/45S_rDNA	All/repeat/mobile_element/Class_I/LTR/Ty1_copia/SIRE	All/repeat/mobile_element/Class_I/LTR/Ty1_copia/Angela	All	All/repeat/mobile_element/Class_I/LTR/Ty3_gypsy/chromovirus/Tekay	All/repeat/mobile_element/Class_I/LTR	All/repeat/mobile_element/Class_I/LTR/Ty3_gypsy/chromovirus/Tekay	All/repeat/mobile_element/Class_I/LTR/Ty1_copia	All/repeat/satellite	All/repeat/mobile_element/Class_I/LTR/Ty3_gypsy/chromovirus/Tekay	All/repeat/mobile_element/Class_I/LTR	All/repeat/satellite
Adansonia gregorii	0	3024	0	0	2	0	0	0	44	23	0	0	0	0	0	0	0	5	0	0	26	0	0	1	33	0	66	0	0	0	0	0	0	0	0	290	0	16	0	0	300	0	85	0	0	14	0	0	0
Adansonia madagascariensis	0	1698	0	0	0	0	0	0	49	44	0	0	0	0	0	0	0	5	0	0	7	0	0	3	34	0	47	0	0	0	0	0	0	0	0	621	0	15	0	0	193	0	49	0	0	20	0	0	0
Adansonia grandidieri	0	2256	0	0	1	0	0	0	22	23	0	0	0	0	0	0	0	4	0	0	4	0	0	1	22	0	30	0	0	0	0	0	0	0	0	799	0	11	0	0	172	0	50	0	0	12	0	0	0
Adansonia digitata	0	5997	0	0	1	0	0	0	80	66	0	0	0	0	0	0	0	9	0	0	16	0	0	10	68	0	132	0	0	0	0	0	0	0	0	1128	0	37	0	0	868	0	357	0	0	53	0	0	0
Adansonia perrieri	0	334	0	0	2	0	0	0	24	31	0	0	0	0	0	0	0	0	0	0	3	0	0	1	6	0	9	0	0	0	0	0	0	0	0	176	0	3	0	0	102	0	13	0	0	6	0	0	0
Adansonia suarezensis	0	658	0	0	0	0	0	0	6	13	0	0	0	0	0	0	0	9	0	0	11	0	0	0	17	0	24	0	0	0	0	0	0	0	0	286	0	2	0	0	94	0	39	0	0	6	0	0	0
Adansonia za	0	584	0	0	0	0	0	0	16	37	0	0	0	0	0	0	0	6	0	0	5	0	0	1	27	0	19	0	0	0	0	0	0	0	0	264	0	7	0	0	88	0	27	0	0	14	0	0	0
Bombax ceiba 1	0	0	0	0	2	0	0	0	156	212	0	0	0	0	0	0	0	75	0	0	169	0	1	51	187	42	1642	0	0	0	0	0	0	1	0	0	0	114	0	0	1694	0	822	0	0	1	0	0	0
Bombax ceiba 2	0	0	0	0	0	0	0	0	0	0	0	0	0	0	0	0	0	0	0	0	2	0	0	1	0	0	182	0	0	0	0	0	0	0	0	0	0	0	0	0	69	0	9	0	0	0	0	0	0
Camptostemon schultzii	0	0	0	0	0	0	0	0	148	18	0	0	0	0	0	0	0	4	0	0	139	0	0	0	18	0	2	0	0	0	0	0	0	0	0	0	0	8	0	0	0	0	0	0	0	258	0	0	0
Chiranthodendron pentadactylon	0	0	0	0	0	0	0	598	98	67	0	0	0	0	0	0	0	10	0	0	37	0	0	0	61	0	0	0	0	0	0	0	0	0	0	0	0	23	153	0	0	0	0	0	0	7	0	0	0
Ceiba aesculifolia	0	0	7	0	0	0	0	0	17	23	223	0	540	2	0	0	175	2	0	12	1	0	0	276	20	26	37	0	0	196	0	0	2	134	0	0	0	9	0	0	0	0	43	0	0	0	346	2	0
Ceiba pentandra 1	0	0	91	0	0	18	0	0	87	173	1930	0	1560	28	0	0	1035	123	0	54	74	0	0	1520	79	227	22	0	6	1270	0	0	9	499	0	0	0	35	0	0	0	0	550	0	0	1	674	23	0
Ceiba pentandra 2	0	0	35	0	0	5	0	0	36	37	1267	0	1467	10	0	0	438	16	0	90	6	0	0	819	24	102	15	0	3	880	0	0	7	349	0	0	0	17	0	0	0	0	388	0	0	18	575	11	0
Ceiba speciosa	0	0	55	0	0	18	0	0	65	44	1634	0	1349	13	0	0	903	50	0	50	1	0	0	700	50	148	28	0	2	596	0	0	11	208	0	0	0	28	0	0	0	0	119	0	0	2	879	6	0
Eriotheca macrophylla	0	0	5871	0	0	5330	0	0	387	428	21	0	41	5006	0	0	1663	152	0	4387	644	0	0	80	279	3233	46	0	0	20	0	0	3197	1075	0	25	0	236	0	0	0	3421	370	1	0	197	7	2857	0
Fremontodendron mexicanum	0	0	0	0	0	0	0	0	106	87	0	0	0	0	0	0	0	80	108	0	22	0	0	0	57	0	7	0	0	0	0	0	0	0	0	0	0	76	0	0	0	0	0	0	0	124	0	0	0
Gyranthera amphibiolepis	0	0	0	0	143	0	0	0	128	208	0	0	0	0	0	0	2	175	0	0	16	0	0	2	95	0	720	0	3	0	0	0	0	0	0	4	0	110	0	0	0	0	2	0	0	139	4	0	0
Huberodendron swietenioides	0	6	0	0	146	0	0	0	68	106	0	0	0	0	0	0	0	127	0	0	41	0	0	0	41	0	462	0	13	0	0	0	0	0	0	0	0	38	0	0	0	0	0	0	0	50	0	0	0
Neobuchia paulinae	0	0	32	0	0	4	0	0	83	89	1704	0	1236	3	1	0	630	91	0	14	18	0	0	835	69	180	16	0	1	1106	0	0	3	166	0	0	0	62	0	0	0	0	197	0	0	14	1044	4	0
Ochroma pyramidale	0	0	0	0	0	0	0	0	98	156	0	0	0	0	0	0	0	45	0	0	199	0	0	15	112	0	4	0	0	0	0	0	0	0	0	0	0	75	35	0	0	0	0	0	0	10	0	0	0
Pachira aquatica	0	0	468	0	0	424	0	0	112	127	6	0	32	354	0	0	462	21	0	71	205	0	0	116	84	478	69	0	0	16	0	0	719	331	0	27	0	40	0	0	0	220	452	0	0	41	2	626	0
Pentaplaris davidsmithii	0	0	0	0	3	0	0	0	350	315	0	0	0	0	0	0	0	547	0	0	60	0	0	0	329	0	18	0	4117	0	0	0	0	0	0	0	0	215	0	0	0	0	0	0	0	298	0	0	0
Phragmotheca mammosa	0	0	0	0	0	0	0	0	395	273	0	0	0	0	0	0	0	387	0	0	7	0	0	0	175	0	23	0	23	0	0	0	0	0	0	0	0	221	0	0	0	0	0	0	0	281	0	0	0
Quararibea funebris	0	0	0	0	0	0	0	463	78	95	0	0	0	0	0	0	0	77	0	0	62	0	0	0	73	0	0	0	0	0	0	0	0	0	0	0	0	46	217	0	0	0	0	0	0	6	0	0	0
Rhodognaphalon schumannianum	0	4	0	0	0	0	0	0	6	8	0	0	0	0	0	0	0	0	0	0	22	0	0	1	0	0	1	0	0	0	0	0	0	0	0	34	0	2	0	0	0	0	2	0	0	33	0	0	0
Scleronema micranthum	0	0	8	0	0	11	0	0	4	8	0	0	10	58	0	0	4	1	0	27	15	0	0	1	2	0	10	0	0	0	0	0	0	0	0	0	0	5	0	0	0	0	2	0	0	1	0	0	0
Pseudobombax croizatii	0	1	55	0	2	23	0	0	13	6	10	0	4	10	0	0	14	8	0	0	2	0	0	0	1	1	3	0	0	2	0	0	7	35	0	0	0	8	0	0	0	3	13	0	0	1	6	7	0
Spirotheca rosea	0	0	2553	0	3	2506	0	0	104	107	20	0	15	76	0	0	8	42	0	182	88	0	0	89	84	0	3	0	0	25	0	0	18	1173	0	0	0	44	0	0	0	3	4	0	0	43	9	3	0
Abelmoschus esculentus	0	0	3	0	0	0	0	0	169	142	0	0	0	1	0	0	0	118	0	0	79	0	0	0	70	0	100	0	0	0	0	0	0	0	0	0	0	82	0	77	0	0	0	27	0	3	0	0	0
Abutilon amplum	0	0	0	0	2200	5	2150	0	35	32	0	27	0	0	0	0	0	42	16	0	26	0	0	0	27	0	0	3454	0	0	1171	362	0	0	3772	0	0	13	0	6	0	0	0	0	35	4	0	0	0
Abutilon fruticosum	0	0	0	0	94	4	130	0	20	29	0	11	0	0	0	0	0	23	0	0	18	0	0	0	17	0	0	69	0	0	75	255	0	0	1	0	0	25	0	3	0	0	0	0	0	2	0	0	0
Abutilon theophrasti	0	0	0	0	1115	0	1190	0	177	137	0	6328	0	0	0	0	0	295	0	0	62	0	1	0	60	0	0	20	0	0	716	0	0	0	0	0	0	80	0	5	0	0	0	0	1	7	0	0	0
Alcea rosea	0	0	0	0	6	0	0	0	237	211	0	0	0	0	0	0	0	221	0	0	150	0	948	0	149	0	0	0	0	0	0	0	0	0	0	0	0	183	0	0	0	0	0	2	0	58	0	0	0
Althaea officinalis	0	0	0	0	3	0	0	0	135	122	0	0	0	0	0	0	0	99	0	0	76	0	174	0	73	0	0	0	0	0	0	0	0	0	0	0	0	72	0	0	0	0	0	24	0	0	0	0	0
Alyogyne huegelii	0	0	1	0	0	0	0	359	69	70	0	0	0	3	0	0	0	21	0	0	71	0	0	0	49	0	21	0	0	0	0	0	0	0	0	0	0	12	14	23	0	0	0	0	0	8	0	0	0
Decaschistia byrnesii	0	0	0	0	0	0	0	0	91	91	0	0	0	0	0	0	0	92	0	0	13	0	0	0	40	0	18	0	0	0	0	0	0	0	0	0	0	51	0	2026	0	0	0	2177	0	12	0	0	0
Gossypium arboreum	0	0	0	4818	0	0	0	0	85	68	0	0	0	0	2698	0	0	66	0	1	48	2408	0	0	36	0	2	0	0	0	0	0	0	0	0	0	0	41	0	60	0	0	0	37	0	11	0	0	0
Gossypium herbacium	0	0	0	4295	0	0	0	0	84	77	0	0	0	0	2228	0	0	50	0	0	36	2290	0	0	33	0	0	0	0	0	0	0	0	0	0	0	0	44	0	60	0	0	0	26	0	4	0	0	0
Gossypium raimondii	0	0	0	16	1	0	0	0	109	117	0	0	0	0	343	0	0	87	2	1	127	37	0	0	60	0	10	0	0	0	0	0	0	0	0	0	0	54	0	117	0	0	0	3	0	4	0	0	0
Hampea nutricia	0	0	0	0	0	0	0	637	26	42	0	0	0	0	1	0	0	4	6	0	34	0	0	0	32	0	0	0	0	0	0	0	0	0	0	0	0	23	306	5	0	0	0	2	0	1	0	0	0
Hibiscus brachysiphonius	0	0	11	0	0	0	0	0	109	89	0	0	0	16	0	0	0	49	0	0	322	0	0	0	99	0	7	0	0	0	0	0	0	0	0	0	0	74	0	16	0	0	0	0	0	20	0	0	0
Hibiscus trionum	0	0	0	0	0	4	0	0	117	131	0	0	0	0	0	0	0	103	0	0	24	6	0	0	84	0	326	0	0	0	0	0	0	0	0	0	0	73	0	26	0	0	0	1300	0	12	0	0	0
Hibiscus × rosa-sinensis	0	0	61	0	0	10	0	0	108	96	0	0	0	0	0	0	0	49	0	1	121	6	0	0	65	0	36	0	0	0	0	0	0	0	0	0	0	90	0	115	0	0	0	0	0	47	0	0	0
Hibiscus syriacus	0	0	0	0	0	0	0	0	45	38	0	0	0	0	0	0	0	5	0	0	5	0	0	0	6	0	0	0	0	0	0	0	0	0	0	0	0	22	0	1	0	0	0	0	0	56	0	0	0
Howittia trilocularis	0	0	0	0	0	0	0	0	28	7	0	0	0	0	0	0	0	4	0	0	1	0	0	0	14	0	0	0	0	0	0	0	0	0	0	0	0	10	0	0	0	0	0	0	0	54	0	0	0
Kokia cookei	0	0	0	0	0	0	0	0	77	67	0	0	0	0	14	0	0	29	0	0	45	0	0	0	13	0	4	0	0	0	0	0	0	0	0	0	0	59	0	7	0	0	0	1	0	0	0	0	0
Kokia drynarioides	0	0	0	0	1	0	0	0	35	40	0	0	0	0	64	0	0	23	0	0	101	0	0	0	18	0	2	0	0	0	0	0	0	0	0	0	0	21	0	11	0	0	0	0	0	11	0	0	0
Kokia kauaiensis	0	0	0	0	0	0	0	0	98	70	0	0	0	0	43	0	0	65	0	0	17	0	0	0	41	0	3	0	0	0	0	0	0	0	0	0	0	91	0	5	0	0	0	0	0	0	0	0	0
Kosteletzkya pentacarpos	0	0	2	3	0	6	0	0	109	146	0	0	0	3	0	0	0	167	0	0	116	5	0	0	60	0	81	0	0	0	0	0	0	0	0	0	0	83	0	435	0	0	0	5	0	2	0	0	0
Lagunaria patersonia	0	0	0	0	0	0	0	1118	52	80	0	0	0	0	0	0	0	2	0	0	60	0	0	0	46	0	0	0	0	0	0	0	0	0	0	0	0	54	72	0	0	0	0	0	0	4	0	0	0
Lawrencia densiflora	0	0	0	0	0	0	0	0	252	200	0	0	0	0	0	0	0	110	0	0	32	0	0	0	118	0	0	0	0	0	0	0	0	0	0	0	0	122	0	0	0	0	0	0	0	5	0	0	0
Lavatera assurgentiflora subsp. glabra	209	0	0	0	0	0	0	0	730	568	0	0	0	0	0	0	0	622	0	0	219	0	2274	0	376	0	0	0	0	0	0	0	0	0	0	0	0	360	0	0	0	0	0	0	0	752	0	0	544
Malva pusilla	4116	0	0	0	1	0	0	0	376	303	0	0	0	0	0	0	0	299	0	0	514	0	696	0	199	0	0	0	0	0	0	0	0	0	0	0	0	139	0	0	0	0	0	0	0	610	0	0	1923
Malva sylvestris	10790	0	0	0	0	0	0	0	166	155	0	0	0	0	0	0	0	212	0	0	160	0	482	0	110	0	0	0	0	0	0	0	0	0	0	0	0	28	0	0	0	0	0	0	0	138	0	0	1006
Malva moschata	0	0	0	0	6	0	0	0	59	65	0	0	0	0	0	0	0	144	0	0	30	0	92	0	67	0	0	0	0	0	0	0	0	0	0	0	0	23	0	0	0	0	0	1	0	3	0	0	0
Napaea dioica	0	0	0	0	0	0	2	4356	314	362	0	0	0	0	0	0	0	10	0	0	234	0	2	0	220	0	4	0	0	0	0	168	0	0	0	0	0	172	2810	42	0	0	0	12	0	62	0	0	0
Pavonia schiedeana	0	0	0	0	348	0	0	0	62	67	0	0	0	0	0	0	0	22	42	0	34	0	0	0	49	0	1	0	0	0	0	0	0	0	0	0	0	18	77	11	0	0	0	0	0	1	0	0	0
Pavonia hastata	0	0	0	0	0	0	0	0	4	36	0	0	0	0	0	0	0	27	0	0	14	0	0	0	0	0	3	0	0	0	0	0	0	0	0	0	0	8	0	12	0	0	0	0	0	1	0	0	0
Sida cardiophylla	0	0	0	0	1817	0	1839	0	63	72	0	0	0	0	0	0	0	34	24	0	80	3	0	0	38	0	0	322	0	0	888	1481	0	0	64	0	0	40	0	12	0	0	0	1	2243	0	0	0	0
Sida clementii	0	0	0	0	2127	0	2272	0	93	95	0	0	0	0	0	0	0	50	150	0	60	11	0	0	64	0	0	416	0	0	1106	1768	0	0	34	0	0	62	0	12	0	0	0	0	1306	2	0	0	0
Sida spinosa	0	0	0	0	426	2	27	0	111	91	0	0	0	0	0	0	0	50	5	0	9	0	0	0	74	0	0	2	0	0	91	0	0	0	0	0	0	57	0	49	0	0	0	0	0	7	0	0	0
Thespesia populneoides	0	0	0	0	2	0	0	0	16	31	0	0	0	0	2	5364	0	4	4788	0	9	2	0	0	12	0	64	0	0	0	0	0	0	0	0	0	3832	9	0	548	0	0	0	0	0	0	0	0	0
Theobroma grandiflorum	0	0	0	0	0	0	0	0	26	24	0	0	1	0	0	0	0	5	0	0	5	0	0	0	14	0	7	0	0	0	0	0	0	0	0	0	0	13	0	0	0	0	0	0	0	2	0	0	0
Theobroma cacao	0	0	0	0	0	0	0	0	24	22	0	0	0	3	0	0	0	0	0	0	8	0	0	0	4	0	0	0	0	0	0	0	0	0	0	0	0	7	0	0	0	0	0	0	0	0	0	0	0
Adansonia rubrostipa	0	407	0	0	0	0	0	0	24	18	0	0	0	0	0	0	0	6	0	0	13	0	0	1	14	0	19	0	0	0	0	0	0	0	0	194	0	6	0	0	79	0	32	0	0	4	0	0	0
[truncated: 257 more columns]
