# Supplementary material for: How much can reticulate evolution entangle plant systematics? Revisiting subfamilial classification of the Malvatheca clade (Malvaceae) on the basis of phylogenomics
Source: Front Plant Sci. 2026 Jan 23;16:1717745. doi: 10.3389/fpls.2025.1717745 (PMC12876233; doi:10.3389/fpls.2025.1717745)
Supplement: Supplementary file 9 [file Table5.xlsx]

## Sheet: Diversity_Index
Supplementary Table 5. Values of repeat diversity indexes by species.
Species	Richness	Shannon Index	Simpson Index	Pielou Evenness	2n	Group
Abutilon fruticosum	7	1.18863	0.635875	0.610833	42	Malvoideae
Gossypium arboreum	16	0.892069	0.372253	0.321746	26	Malvoideae
Gossypium herbacium	16	0.893047	0.385117	0.322099	26	Malvoideae
Abutilon theophrasti	7	1.09678	0.58833	0.563635	42	Malvoideae
Hibiscus trionum	17	1.66216	0.721756	0.586668	56	Malvoideae
Hibiscus syriacus	19	2.05805	0.830441	0.698963	80	Malvoideae
Kokia drynarioides	16	1.80039	0.744236	0.649353	24	Malvoideae
Hibiscus × rosa-sinensis	19	1.61867	0.664454	0.549738	84	Malvoideae
Pavonia hastata	16	2.2326	0.861055	0.805241	56	Malvoideae
Kokia kauaiensis	13	1.85336	0.790918	0.72257	24	Malvoideae
Sida spinosa	15	1.71211	0.774054	0.632231	14	Malvoideae
Gossypium raimondii	19	2.27854	0.85575	0.773846	26	Malvoideae
Malva moschata	20	2.06758	0.792455	0.690175	42	Malvoideae
Kokia cookei	8	1.61557	0.75963	0.776925	24	Malvoideae
Alyogyne huegelii	22	2.29875	0.85952	0.743682	64	Incertae sedis
Althaea officinalis	19	1.66975	0.648591	0.567084	42	Malvoideae
Napaea dioica	22	1.77757	0.713122	0.575071	28	Malvoideae
Malva sylvestris	7	1.40716	0.645578	0.723137	42	Malvoideae
Hampea nutricia	19	1.94147	0.787486	0.659368	26	Malvoideae
Thespesia populneoides	11	1.37235	0.636893	0.572313	26	Malvoideae
Abelmoschus esculentus	17	2.12591	0.83721	0.750352	130	Malvoideae
Alcea rosea	12	0.984871	0.418147	0.396341	42	Malvoideae
Kosteletzkya pentacarpos	19	2.14062	0.83287	0.727006	34	Malvoideae
Malva pusilla	11	0.824423	0.342361	0.343811	42	Malvoideae
Adansonia digitata	9	0.754509	0.332131	0.343392	168	Bombacoideae
Adansonia grandidieri	7	0.704132	0.294386	0.361852	88	Bombacoideae
Adansonia gregorii	9	0.776329	0.320354	0.353323	88	Bombacoideae
Adansonia madagascariensis	10	1.63056	0.755684	0.708144	88	Bombacoideae
Adansonia perrieri	8	0.898376	0.381397	0.432028	84	Bombacoideae
Adansonia rubrostipa	11	1.08465	0.480425	0.452334	88	Bombacoideae
Adansonia suarezensis	13	1.49814	0.641636	0.584081	88	Bombacoideae
Adansonia za	12	1.63125	0.741959	0.656465	88	Bombacoideae
Bombax ceiba	9	1.01402	0.444436	0.461502	92	Bombacoideae
Ceiba pentandra 2	12	1.04329	0.559239	0.419851	86	Bombacoideae
Ceiba pentandra 1	10	0.867038	0.485739	0.37655	86	Bombacoideae
Ceiba speciosa	9	0.954073	0.530871	0.434217	86	Bombacoideae
Eriotheca macrophylla	10	0.630751	0.294821	0.273932	276	Bombacoideae
Ochroma pyramidale	21	2.11407	0.792203	0.694384	88	Incertae sedis
Spirotheca rosea	13	0.635789	0.291824	0.247876	88	Bombacoideae
