# Supplementary material for: How much can reticulate evolution entangle plant systematics? Revisiting subfamilial classification of the Malvatheca clade (Malvaceae) on the basis of phylogenomics
Source: Front Plant Sci. 2026 Jan 23;16:1717745. doi: 10.3389/fpls.2025.1717745 (PMC12876233; doi:10.3389/fpls.2025.1717745)
Supplement: Supplementary file 10 [file Table6.xlsx]

## Sheet: Habitx2n
Supplementary Table 6. Correlation between habit and chromosome number.
Species	Habit	2n
Acaulimalva nubigena	Herb	10
Acaulimalva parnassiifolia	Herb	20
Alcea apterocarpa	Herb	42
Alcea digitata	Herb	50
Alcea heldreichii	Herb	42
Alcea hohenackeri	Herb	84
Alcea kurdica	Herb	42
Alcea longipedicellata	Herb	42
Alcea pallida	Herb	42
Alcea rosea	Herb	42
Alcea rosea subsp. ficifolia	Herb	42
Alcea rugosa	Herb	42
Alcea setosa	Herb	42
Althaea armeniaca	Herb	84
Althaea cannabina	Herb	84
Althaea hirsuta	Herb	50
Althaea officinalis	Herb	42
Andeimalva chilensis	Herb	12
Andeimalva mandonii	Herb	12
Callirhoe alcaeoides	Herb	28
Callirhoe bushii	Herb	56
Callirhoe digitata	Herb	28
Callirhoe involucrata	Herb	58
Callirhoe involucrata var. lineariloba	Herb	56
Callirhoe involucrata var. tenuissima	Herb	58
Callirhoe leiocarpa	Herb	28
Callirhoe papaver	Herb	56
Callirhoe pedata	Herb	28
Callirhoe scabriuscula	Herb	30
Callirhoe triangulata	Herb	30
Calyculogygas uruguayensis	Herb	10
Cristaria andicola	Herb	24
Cristaria cordatorotundifolia	Herb	12
Cristaria dissecta	Herb	12
Eremalche exilis	Herb	20
Eremalche parryi	Herb	20
Eremalche rotundifolia	Herb	20
Fuertesimalva limensis	Herb	30
Fuertesimalva peruviana	Herb	30
Gaya bordasii	Herb	12
Gaya domingensis	Herb	12
Gaya gaudichaudiana	Herb	12
Gaya guerkeana	Herb	12
Gaya minutiflora	Herb	12
Gaya occidentalis	Herb	12
Gaya pilosa	Herb	12
Herissantia crispa	Herb	14
Herissantia intermedia	Herb	14
Herissantia nemoralis	Herb	14
Herissantia tiubae	Herb	12
Krapovickasia physaloides	Herb	16
Lavatera bryoniifolia	Herb	42
Lavatera cachemiriana	Herb	42
Lavatera oblongifolia	Herb	42
Lavatera olbia	Herb	42
Lavatera punctata	Herb	42
Lavatera thuringiaca	Herb	44
Lavatera thuringiaca subsp. ambigua	Herb	44
Lavatera triloba	Herb	42
Lavatera triloba subsp. agrigentina	Herb	44
Lavatera triloba subsp. pallescens	Herb	42
Lavatera trimestris	Herb	14
Lecanophora ameghinoi	Herb	24
Lecanophora ecristata	Herb	12
Lecanophora heterophylla	Herb	12
Lecanophora jarae	Herb	36
Malacothamnus fasciculatus	Herb	34
Malope malacoides	Herb	44
Malope trifida	Herb	44
Malva aegyptia	Herb	42
Malva alcea	Herb	84
Malva arborea	Herb	40
Malva borealis	Herb	42
Malva canariensis	Herb	42
Malva durieui	Herb	84
Malva hispanica	Herb	24
Malva moschata	Herb	42
Malva multiflora	Herb	112
Malva neglecta	Herb	42
Malva nicaeensis	Herb	42
Malva parviflora	Herb	42
Malva pusilla	Herb	42
Malva subovata	Herb	44
Malva sylvestris	Herb	42
Malva tournefortiana	Herb	42
Malva verticillata	Herb	84
Malvella leprosa	Herb	32
Meximalva filipes	Herb	16
Modiola caroliniana	Herb	18
Modiolastrum malvifolium	Herb	10
Napaea dioica	Herb	28
Neobrittonia acerifolia	Herb	32
Nototriche aretioides	Herb	20
Nototriche compacta	Herb	40
Nototriche copon	Herb	30
Nototriche famatinensis	Herb	20
Nototriche flabellata	Herb	10
Nototriche hillii	Herb	20
Nototriche niederleinii	Herb	20
Nototriche obcuneata	Herb	10
Nototriche ovata	Herb	30
Nototriche pusilla	Herb	10
Nototriche pygmaea	Herb	20
Nototriche rugosa	Herb	10
Palaua rhombifolia	Herb	10
Palaua velutina	Herb	10
Periptera punicea	Herb	26
Tarasa cardenasii	Herb	10
Tarasa meyeri	Herb	10
Tarasa nototrichoides	Herb	10
Tarasa odonellii	Herb	20
Tarasa reichei	Herb	12
Tarasa tenuis	Herb	20
Tropidococcus pinnatipartitus	Herb	24
Urocarpidium pentandrum	Herb	20
Abelmoschus angulosus	Shrubs/sub-shrubs	66
Abelmoschus crinitus	Shrubs/sub-shrubs	66
Abelmoschus esculentus	Shrubs/sub-shrubs	120
Abelmoschus ficulneus	Shrubs/sub-shrubs	72
Abelmoschus manihot	Shrubs/sub-shrubs	68
Abelmoschus manihot subsp. tetraphyllus	Shrubs/sub-shrubs	66
Abelmoschus moschatus	Shrubs/sub-shrubs	72
Abroma augusta	Shrubs/sub-shrubs	20
Abutilon abutiloides	Shrubs/sub-shrubs	28
Abutilon affine	Shrubs/sub-shrubs	14
Abutilon alii	Shrubs/sub-shrubs	42
Abutilon andrieuxii	Shrubs/sub-shrubs	14
Abutilon auritum	Shrubs/sub-shrubs	14
Abutilon austroafricanum	Shrubs/sub-shrubs	42
Abutilon bidentatum	Shrubs/sub-shrubs	42
Abutilon fluviatile	Shrubs/sub-shrubs	16
Abutilon fruticosum	Shrubs/sub-shrubs	42
Abutilon geminiflorum	Shrubs/sub-shrubs	16
Abutilon giganteum	Shrubs/sub-shrubs	42
Abutilon glabriflorum	Shrubs/sub-shrubs	14
Abutilon grandifolium	Shrubs/sub-shrubs	42
Abutilon hirtum	Shrubs/sub-shrubs	36
Abutilon hulseanum	Shrubs/sub-shrubs	14
Abutilon hypoleucum	Shrubs/sub-shrubs	14
Abutilon inaequilaterum	Shrubs/sub-shrubs	16
Abutilon incanum	Shrubs/sub-shrubs	14
Abutilon indicum	Shrubs/sub-shrubs	42
Abutilon jujuyense	Shrubs/sub-shrubs	16
Abutilon julianae	Shrubs/sub-shrubs	56
Abutilon karachianum	Shrubs/sub-shrubs	42
Abutilon macvaughii	Shrubs/sub-shrubs	14
Abutilon malachroides	Shrubs/sub-shrubs	14
Abutilon malacum	Shrubs/sub-shrubs	14
Abutilon mauritianum	Shrubs/sub-shrubs	42
Abutilon megapotamicum	Shrubs/sub-shrubs	16
Abutilon menziesii	Shrubs/sub-shrubs	28
Abutilon mucronatum	Shrubs/sub-shrubs	14
Abutilon muelleri-fridericii	Shrubs/sub-shrubs	16
Abutilon neelgherrense	Shrubs/sub-shrubs	42
Abutilon niveum	Shrubs/sub-shrubs	16
Abutilon otocarpum	Shrubs/sub-shrubs	14
Abutilon pakistanicum	Shrubs/sub-shrubs	42
Abutilon pannosum	Shrubs/sub-shrubs	42
Abutilon pannosum var. figarianum	Shrubs/sub-shrubs	42
Abutilon parishii	Shrubs/sub-shrubs	14
Abutilon parvulum	Shrubs/sub-shrubs	14
Abutilon pauciflorum	Shrubs/sub-shrubs	14
Abutilon percaudatum	Shrubs/sub-shrubs	28
Abutilon persicum	Shrubs/sub-shrubs	42
Abutilon pictum	Shrubs/sub-shrubs	16
Abutilon purpusii	Shrubs/sub-shrubs	16
Abutilon ramosum	Shrubs/sub-shrubs	42
Abutilon regnellii	Shrubs/sub-shrubs	16
Abutilon sepalum	Shrubs/sub-shrubs	36
Abutilon simulans	Shrubs/sub-shrubs	28
Abutilon sonorae	Shrubs/sub-shrubs	14
Abutilon sphaerostaminum	Shrubs/sub-shrubs	14
Abutilon terminale	Shrubs/sub-shrubs	14
Abutilon theophrasti	Shrubs/sub-shrubs	42
Abutilon thyrsodendron	Shrubs/sub-shrubs	14
Abutilon trisulcatum	Shrubs/sub-shrubs	14
Abutilon umbelliflorum	Shrubs/sub-shrubs	14
Abutilon wrightii	Shrubs/sub-shrubs	14
Abutilon xanti	Shrubs/sub-shrubs	14
Allowissadula floribunda	Shrubs/sub-shrubs	16
Allowissadula holosericea	Shrubs/sub-shrubs	16
Anisodontea scabrosa	Shrubs/sub-shrubs	44
Anisodontea triloba	Shrubs/sub-shrubs	42
Anoda abutiloides	Shrubs/sub-shrubs	30
Anoda acerifolia	Shrubs/sub-shrubs	30
Anoda albiflora	Shrubs/sub-shrubs	30
Anoda crenatiflora	Shrubs/sub-shrubs	30
Anoda cristata	Shrubs/sub-shrubs	60
Anoda lanceolata	Shrubs/sub-shrubs	36
Anoda leonensis	Shrubs/sub-shrubs	30
Anoda palmata	Shrubs/sub-shrubs	30
Anoda pedunculosa	Shrubs/sub-shrubs	30
Anoda pentaschista	Shrubs/sub-shrubs	30
Anoda pubescens	Shrubs/sub-shrubs	30
Anoda reticulata	Shrubs/sub-shrubs	14
Anoda thurberi	Shrubs/sub-shrubs	26
Anotea flavida	Shrubs/sub-shrubs	28
Ayenia abutilifolia	Shrubs/sub-shrubs	22
Ayenia acalyphifolia	Shrubs/sub-shrubs	40
Ayenia aemulata	Shrubs/sub-shrubs	20
Ayenia angustifolia	Shrubs/sub-shrubs	20
Ayenia ardua	Shrubs/sub-shrubs	40
Ayenia compacta	Shrubs/sub-shrubs	20
Ayenia eliae	Shrubs/sub-shrubs	20
Ayenia glabra	Shrubs/sub-shrubs	22
Ayenia jaliscana	Shrubs/sub-shrubs	22
Ayenia jussieui	Shrubs/sub-shrubs	40
Ayenia krapovickasii	Shrubs/sub-shrubs	20
Ayenia magna	Shrubs/sub-shrubs	22
Ayenia mansfeldiana	Shrubs/sub-shrubs	40
Ayenia mexicana	Shrubs/sub-shrubs	22
Ayenia ovata	Shrubs/sub-shrubs	22
Ayenia schumanniana	Shrubs/sub-shrubs	14
Azanza garckeana	Shrubs/sub-shrubs	26
Azanza lampas	Shrubs/sub-shrubs	28
Bakeridesia ferruginea	Shrubs/sub-shrubs	30
Bakeridesia integerrima	Shrubs/sub-shrubs	30
Bakeridesia notolophium	Shrubs/sub-shrubs	30
Bastardia bivalvis	Shrubs/sub-shrubs	28
Bastardia limensis	Shrubs/sub-shrubs	14
Bastardia viscosa	Shrubs/sub-shrubs	28
Bastardiopsis densiflora	Shrubs/sub-shrubs	28
Batesimalva killipii	Shrubs/sub-shrubs	24
Batesimalva pulchella	Shrubs/sub-shrubs	32
Batesimalva violacea	Shrubs/sub-shrubs	32
Billieturnera helleri	Shrubs/sub-shrubs	16
Cienfuegosia affinis	Shrubs/sub-shrubs	20
Cienfuegosia argentina	Shrubs/sub-shrubs	20
Cienfuegosia conciliata	Shrubs/sub-shrubs	20
Cienfuegosia digitata	Shrubs/sub-shrubs	20
Cienfuegosia drummondii	Shrubs/sub-shrubs	20
Cienfuegosia hearnii	Shrubs/sub-shrubs	22
Cienfuegosia heterophylla	Shrubs/sub-shrubs	20
Cienfuegosia hildebrandtii	Shrubs/sub-shrubs	22
Cienfuegosia hitchcockii	Shrubs/sub-shrubs	20
Cienfuegosia intermedia	Shrubs/sub-shrubs	20
Cienfuegosia rosei	Shrubs/sub-shrubs	20
Cienfuegosia somaliana	Shrubs/sub-shrubs	22
Cienfuegosia sulfurea	Shrubs/sub-shrubs	20
Cienfuegosia tripartita	Shrubs/sub-shrubs	20
Cienfuegosia ulmifolia	Shrubs/sub-shrubs	20
Cienfuegosia welshii	Shrubs/sub-shrubs	22
Cienfuegosia yucatanensis	Shrubs/sub-shrubs	20
Clappertonia ficifolia	Shrubs/sub-shrubs	36
Clappertonia minor	Shrubs/sub-shrubs	36
Commersonia gaudichaudii	Shrubs/sub-shrubs	20
Corchoropsis tomentosa	Shrubs/sub-shrubs	20
Corchorus aestuans	Shrubs/sub-shrubs	14
Corchorus asplenifolius	Shrubs/sub-shrubs	14
Corchorus baldaccii	Shrubs/sub-shrubs	14
Corchorus capsularis	Shrubs/sub-shrubs	14
Corchorus depressus	Shrubs/sub-shrubs	14
Corchorus elachocarpus	Shrubs/sub-shrubs	14
Corchorus fascicularis	Shrubs/sub-shrubs	14
Corchorus gillettii	Shrubs/sub-shrubs	14
Corchorus hirsutus	Shrubs/sub-shrubs	14
Corchorus hirtus	Shrubs/sub-shrubs	28
Corchorus junodii	Shrubs/sub-shrubs	28
Corchorus kirkii	Shrubs/sub-shrubs	14
Corchorus olitorius	Shrubs/sub-shrubs	14
Corchorus orinocensis	Shrubs/sub-shrubs	28
Corchorus pascuorum	Shrubs/sub-shrubs	28
Corchorus pseudo-olitorius	Shrubs/sub-shrubs	14
Corchorus pseudocapsularis	Shrubs/sub-shrubs	14
Corchorus schimperi	Shrubs/sub-shrubs	14
Corchorus sidoides	Shrubs/sub-shrubs	14
Corchorus siliquosus	Shrubs/sub-shrubs	28
Corchorus tridens	Shrubs/sub-shrubs	14
Corchorus trilocularis	Shrubs/sub-shrubs	14
Corchorus velutinus	Shrubs/sub-shrubs	14
Corchorus walcottii	Shrubs/sub-shrubs	14
Corynabutilon bicolor	Shrubs/sub-shrubs	16
Corynabutilon vitifolium	Shrubs/sub-shrubs	16
Decaschistia crotonifolia	Shrubs/sub-shrubs	30
Decaschistia trilobata	Shrubs/sub-shrubs	30
Dendrosida batesii	Shrubs/sub-shrubs	42
Dirhamphis balansae	Shrubs/sub-shrubs	14
Dirhamphis mexicana	Shrubs/sub-shrubs	30
Fryxellia pygmaea	Shrubs/sub-shrubs	16
Gossypioides brevilanatum	Shrubs/sub-shrubs	24
Gossypioides kirkii	Shrubs/sub-shrubs	24
Gossypium anomalum	Shrubs/sub-shrubs	26
Gossypium anomalum subsp. senarense	Shrubs/sub-shrubs	26
Gossypium arboreum	Shrubs/sub-shrubs	26
Gossypium areysianum	Shrubs/sub-shrubs	26
Gossypium aridum	Shrubs/sub-shrubs	26
Gossypium australe	Shrubs/sub-shrubs	26
Gossypium barbadense	Shrubs/sub-shrubs	52
Gossypium bickii	Shrubs/sub-shrubs	26
Gossypium costulatum	Shrubs/sub-shrubs	26
Gossypium cunninghamii	Shrubs/sub-shrubs	26
Gossypium darwinii	Shrubs/sub-shrubs	26
Gossypium enthyle	Shrubs/sub-shrubs	26
Gossypium exiguum	Shrubs/sub-shrubs	26
Gossypium gossypioides	Shrubs/sub-shrubs	26
Gossypium harknessii	Shrubs/sub-shrubs	26
Gossypium harknessii subsp. armourianum	Shrubs/sub-shrubs	26
Gossypium herbaceum	Shrubs/sub-shrubs	26
Gossypium herbaceum subsp. africanum	Shrubs/sub-shrubs	26
Gossypium hirsutum	Shrubs/sub-shrubs	52
Gossypium incanum	Shrubs/sub-shrubs	26
Gossypium klotzschianum	Shrubs/sub-shrubs	26
Gossypium klotzschianum subsp. davidsonii	Shrubs/sub-shrubs	26
Gossypium laxum	Shrubs/sub-shrubs	26
Gossypium lobatum	Shrubs/sub-shrubs	26
Gossypium longicalyx	Shrubs/sub-shrubs	26
Gossypium marchantii	Shrubs/sub-shrubs	26
Gossypium mustelinum	Shrubs/sub-shrubs	26
Gossypium nelsonii	Shrubs/sub-shrubs	26
Gossypium nobile	Shrubs/sub-shrubs	26
Gossypium pilosum	Shrubs/sub-shrubs	26
Gossypium populifolium	Shrubs/sub-shrubs	26
Gossypium pulchellum	Shrubs/sub-shrubs	26
Gossypium raimondii	Shrubs/sub-shrubs	26
Gossypium robinsonii	Shrubs/sub-shrubs	26
Gossypium rotundifolium	Shrubs/sub-shrubs	26
Gossypium somalense	Shrubs/sub-shrubs	26
Gossypium stocksii	Shrubs/sub-shrubs	26
Gossypium sturtianum	Shrubs/sub-shrubs	26
Gossypium trilobum	Shrubs/sub-shrubs	26
Gossypium triphyllum	Shrubs/sub-shrubs	26
Gossypium turneri	Shrubs/sub-shrubs	26
Guichenotia angustifolia	Shrubs/sub-shrubs	20
Guichenotia anota	Shrubs/sub-shrubs	20
Guichenotia ledifolia	Shrubs/sub-shrubs	20
Guichenotia macrantha	Shrubs/sub-shrubs	20
Hampea appendiculata	Shrubs/sub-shrubs	26
Hampea integerrima	Shrubs/sub-shrubs	26
Hampea nutricia	Shrubs/sub-shrubs	26
Hampea rovirosae	Shrubs/sub-shrubs	26
Hampea tomentosa	Shrubs/sub-shrubs	26
Helicteres brevispira	Shrubs/sub-shrubs	18
Helicteres guazumifolia	Shrubs/sub-shrubs	18
Helicteres hirsuta	Shrubs/sub-shrubs	24
Helicteres isora	Shrubs/sub-shrubs	18
Helicteres jamaicensis	Shrubs/sub-shrubs	18
Helicteres lhotzkyana	Shrubs/sub-shrubs	18
Helicteres ovata	Shrubs/sub-shrubs	18
Helicteres sacarolha	Shrubs/sub-shrubs	18
Helicteres vegae	Shrubs/sub-shrubs	18
Helicteres velutina	Shrubs/sub-shrubs	18
Hibiscadelphus distans	Shrubs/sub-shrubs	40
Hibiscadelphus giffardianus	Shrubs/sub-shrubs	40
Hibiscadelphus hualalaiensis	Shrubs/sub-shrubs	40
Hibiscus acetosella	Shrubs/sub-shrubs	72
Hibiscus aculeatus	Shrubs/sub-shrubs	72
Hibiscus adscensionis	Shrubs/sub-shrubs	72
Hibiscus altissimus	Shrubs/sub-shrubs	144
Hibiscus arnottianus	Shrubs/sub-shrubs	80
Hibiscus asper	Shrubs/sub-shrubs	36
Hibiscus bifurcatus	Shrubs/sub-shrubs	72
Hibiscus brackenridgei	Shrubs/sub-shrubs	140
Hibiscus brackenridgei subsp. mokuleianus	Shrubs/sub-shrubs	144
Hibiscus caesius	Shrubs/sub-shrubs	36
Hibiscus calyphyllus	Shrubs/sub-shrubs	80
Hibiscus cameronii	Shrubs/sub-shrubs	42
Hibiscus cannabinus	Shrubs/sub-shrubs	36
Hibiscus chrysanthus	Shrubs/sub-shrubs	150
Hibiscus citrinus	Shrubs/sub-shrubs	22
Hibiscus colleri	Shrubs/sub-shrubs	60
Hibiscus costatus	Shrubs/sub-shrubs	36
Hibiscus cucurbitaceus	Shrubs/sub-shrubs	72
Hibiscus diversifolius	Shrubs/sub-shrubs	144
Hibiscus diversifolius subsp. rivularis	Shrubs/sub-shrubs	144
Hibiscus elatus	Shrubs/sub-shrubs	90
Hibiscus ferrugineus	Shrubs/sub-shrubs	32
Hibiscus flagelliformis	Shrubs/sub-shrubs	72
Hibiscus furcellatus	Shrubs/sub-shrubs	72
Hibiscus fuscus	Shrubs/sub-shrubs	32
Hibiscus gilletii subsp. hiernianus	Shrubs/sub-shrubs	36
Hibiscus grandidieri	Shrubs/sub-shrubs	32
Hibiscus grandiflorus	Shrubs/sub-shrubs	38
Hibiscus heterophyllus	Shrubs/sub-shrubs	108
Hibiscus immaculatus	Shrubs/sub-shrubs	80
Hibiscus kitaibelifolius	Shrubs/sub-shrubs	72
Hibiscus kokio	Shrubs/sub-shrubs	84
Hibiscus laxiflorus	Shrubs/sub-shrubs	72
Hibiscus lobatus	Shrubs/sub-shrubs	36
Hibiscus ludwigii	Shrubs/sub-shrubs	40
Hibiscus lunariifolius	Shrubs/sub-shrubs	40
Hibiscus maculatus	Shrubs/sub-shrubs	180
Hibiscus martianus	Shrubs/sub-shrubs	22
Hibiscus mastersianus	Shrubs/sub-shrubs	36
Hibiscus mechowii	Shrubs/sub-shrubs	36
Hibiscus meeusei	Shrubs/sub-shrubs	72
Hibiscus micranthus	Shrubs/sub-shrubs	64
Hibiscus militaris	Shrubs/sub-shrubs	38
Hibiscus mutabilis	Shrubs/sub-shrubs	92
Hibiscus mutatus	Shrubs/sub-shrubs	32
Hibiscus newhousei	Shrubs/sub-shrubs	84
Hibiscus noldeae	Shrubs/sub-shrubs	72
Hibiscus obtusilobus	Shrubs/sub-shrubs	32
Hibiscus palustris	Shrubs/sub-shrubs	38
Hibiscus panduriformis	Shrubs/sub-shrubs	24
Hibiscus paramutabilis	Shrubs/sub-shrubs	80
Hibiscus pedunculatus	Shrubs/sub-shrubs	30
Hibiscus peruvianus	Shrubs/sub-shrubs	72
Hibiscus phoeniceus	Shrubs/sub-shrubs	22
Hibiscus physaloides	Shrubs/sub-shrubs	40
Hibiscus platanifolius	Shrubs/sub-shrubs	32
Hibiscus pohlii	Shrubs/sub-shrubs	72
Hibiscus pusillus	Shrubs/sub-shrubs	22
Hibiscus radiatus	Shrubs/sub-shrubs	72
Hibiscus rosa-sinensis	Shrubs/sub-shrubs	84
Hibiscus rostellatus	Shrubs/sub-shrubs	72
Hibiscus sabdariffa	Shrubs/sub-shrubs	72
Hibiscus saintjohnianus	Shrubs/sub-shrubs	84
Hibiscus schizopetalus	Shrubs/sub-shrubs	42
Hibiscus sinosyriacus	Shrubs/sub-shrubs	80
Hibiscus sororius	Shrubs/sub-shrubs	52
Hibiscus striatus	Shrubs/sub-shrubs	52
Hibiscus surattensis	Shrubs/sub-shrubs	36
Hibiscus syriacus	Shrubs/sub-shrubs	80
Hibiscus taiwanensis	Shrubs/sub-shrubs	92
Hibiscus tilliaceus	Shrubs/sub-shrubs	96
Hibiscus trionum	Shrubs/sub-shrubs	56
Hibiscus uncinellus	Shrubs/sub-shrubs	72
Hibiscus vitifolius	Shrubs/sub-shrubs	34
Hibiscus waimeae	Shrubs/sub-shrubs	84
Hibiscus wilsonii	Shrubs/sub-shrubs	72
Hibiscus Ã— hongjinma	Shrubs/sub-shrubs	36
Hochreutinera hassleriana	Shrubs/sub-shrubs	14
Horsfordia alata	Shrubs/sub-shrubs	30
Horsfordia exalata	Shrubs/sub-shrubs	30
Horsfordia newberryi	Shrubs/sub-shrubs	30
Iliamna corei	Shrubs/sub-shrubs	66
Iliamna remota	Shrubs/sub-shrubs	66
Iliamna rivularis	Shrubs/sub-shrubs	66
Kearnemalvastrum lacteum	Shrubs/sub-shrubs	32
Kearnemalvastrum subtriflorum	Shrubs/sub-shrubs	32
Kitaibelia vitifolia	Shrubs/sub-shrubs	42
Kokia cookei	Shrubs/sub-shrubs	24
Kokia drynarioides	Shrubs/sub-shrubs	24
Kosteletzkya buettneri	Shrubs/sub-shrubs	38
Kosteletzkya depressa	Shrubs/sub-shrubs	34
Kosteletzkya hispidula	Shrubs/sub-shrubs	38
Kosteletzkya pentacarpos	Shrubs/sub-shrubs	34
Kosteletzkya tubiflora	Shrubs/sub-shrubs	38
Kosteletzkya virginica	Shrubs/sub-shrubs	38
Leptonychia pubescens	Shrubs/sub-shrubs	20
Malachra alceifolia	Shrubs/sub-shrubs	56
Malachra capitata	Shrubs/sub-shrubs	56
Malachra fasciata	Shrubs/sub-shrubs	112
Malachra radiata	Shrubs/sub-shrubs	28
Malvaviscus arboreus	Shrubs/sub-shrubs	38
Malvaviscus penduliflorus	Shrubs/sub-shrubs	28
Melochia anomala	Shrubs/sub-shrubs	18
Melochia argentina	Shrubs/sub-shrubs	54
Melochia bracteosa	Shrubs/sub-shrubs	14
Melochia corchorifolia	Shrubs/sub-shrubs	46
Melochia pilosa	Shrubs/sub-shrubs	18
Melochia pyramidata	Shrubs/sub-shrubs	18
Melochia spicata	Shrubs/sub-shrubs	24
Melochia tomentosa	Shrubs/sub-shrubs	18
Neobaclea crispifolia	Shrubs/sub-shrubs	16
Pavonia arachnoides	Shrubs/sub-shrubs	42
Pavonia aurigloba	Shrubs/sub-shrubs	56
Pavonia betonicifolia	Shrubs/sub-shrubs	56
Pavonia burchellii	Shrubs/sub-shrubs	28
Pavonia cancellata	Shrubs/sub-shrubs	56
Pavonia columella	Shrubs/sub-shrubs	28
Pavonia cymbalaria	Shrubs/sub-shrubs	56
Pavonia distinguenda	Shrubs/sub-shrubs	56
Pavonia ecostata	Shrubs/sub-shrubs	56
Pavonia elegans	Shrubs/sub-shrubs	28
Pavonia friesii	Shrubs/sub-shrubs	56
Pavonia fruticosa	Shrubs/sub-shrubs	56
Pavonia garckeana	Shrubs/sub-shrubs	56
Pavonia hastata	Shrubs/sub-shrubs	56
Pavonia hexaphylla	Shrubs/sub-shrubs	56
Pavonia hieronymi	Shrubs/sub-shrubs	56
Pavonia kotschyi	Shrubs/sub-shrubs	28
Pavonia lanata	Shrubs/sub-shrubs	56
Pavonia laxifolia	Shrubs/sub-shrubs	56
Pavonia luetzelburgii	Shrubs/sub-shrubs	56
Pavonia mattogrossensis	Shrubs/sub-shrubs	28
Pavonia missionum	Shrubs/sub-shrubs	56
Pavonia odorata	Shrubs/sub-shrubs	26
Pavonia oxyphylla var. melanommata	Shrubs/sub-shrubs	56
Pavonia paniculata	Shrubs/sub-shrubs	112
Pavonia praemorsa	Shrubs/sub-shrubs	28
Pavonia procumbens	Shrubs/sub-shrubs	28
Pavonia revoluta	Shrubs/sub-shrubs	56
Pavonia rosengurttii	Shrubs/sub-shrubs	56
Pavonia sagittata	Shrubs/sub-shrubs	56
Pavonia sapucayensis	Shrubs/sub-shrubs	56
Pavonia schimperiana	Shrubs/sub-shrubs	28
Pavonia schrankii	Shrubs/sub-shrubs	56
Pavonia senegalensis	Shrubs/sub-shrubs	28
Pavonia sepium	Shrubs/sub-shrubs	56
Pavonia sidifolia	Shrubs/sub-shrubs	56
Pavonia spinifex	Shrubs/sub-shrubs	42
Pavonia subrotunda	Shrubs/sub-shrubs	56
Pavonia urens	Shrubs/sub-shrubs	56
Pavonia xanthogloea	Shrubs/sub-shrubs	56
Pavonia zeylanica	Shrubs/sub-shrubs	56
Peltaea acutifolia	Shrubs/sub-shrubs	50
Peltaea lasiantha	Shrubs/sub-shrubs	50
Peltaea macedoi	Shrubs/sub-shrubs	50
Peltaea riedelii	Shrubs/sub-shrubs	50
Peltaea speciosa	Shrubs/sub-shrubs	100
Pentapetes phoenicea	Shrubs/sub-shrubs	76
Phragmocarpidium heringeri	Shrubs/sub-shrubs	50
Phymosia rosea	Shrubs/sub-shrubs	34
Phymosia umbellata	Shrubs/sub-shrubs	34
Physodium adenodes var. acuminatum	Shrubs/sub-shrubs	20
Plagianthus divaricatus	Shrubs/sub-shrubs	42
Plagianthus regius	Shrubs/sub-shrubs	42
Plagianthus regius subsp. chathamicus	Shrubs/sub-shrubs	42
Pseudabutilon cinereum	Shrubs/sub-shrubs	16
Pseudabutilon ellipticum	Shrubs/sub-shrubs	16
Pseudabutilon scabrum	Shrubs/sub-shrubs	16
Pseudabutilon stuckertii	Shrubs/sub-shrubs	16
Pseudabutilon thurberi	Shrubs/sub-shrubs	16
Pseudabutilon umbellatum	Shrubs/sub-shrubs	16
Rhynchosida physocalyx	Shrubs/sub-shrubs	14
Riedlea borbonica	Shrubs/sub-shrubs	18
Senra incana	Shrubs/sub-shrubs	34
Seringia arborescens	Shrubs/sub-shrubs	20
Sida abutifolia	Shrubs/sub-shrubs	14
Sida abutilifolia	Shrubs/sub-shrubs	12
Sida acuta	Shrubs/sub-shrubs	28
Sida aggregata	Shrubs/sub-shrubs	14
Sida angustissima	Shrubs/sub-shrubs	14
Sida argentina	Shrubs/sub-shrubs	14
Sida caudata	Shrubs/sub-shrubs	16
Sida cerradoensis	Shrubs/sub-shrubs	14
Sida cordata	Shrubs/sub-shrubs	32
Sida cordifolia	Shrubs/sub-shrubs	28
Sida fallax	Shrubs/sub-shrubs	28
Sida glabra	Shrubs/sub-shrubs	16
Sida glaziovii	Shrubs/sub-shrubs	28
Sida glomerata	Shrubs/sub-shrubs	14
Sida hassleri	Shrubs/sub-shrubs	14
Sida hatschbachii	Shrubs/sub-shrubs	42
Sida hirsutissima	Shrubs/sub-shrubs	28
Sida lindheimeri	Shrubs/sub-shrubs	28
Sida linifolia	Shrubs/sub-shrubs	14
Sida lonchitis	Shrubs/sub-shrubs	14
Sida martiana	Shrubs/sub-shrubs	14
Sida multicrena	Shrubs/sub-shrubs	14
Sida mysorensis	Shrubs/sub-shrubs	32
Sida neomexicana	Shrubs/sub-shrubs	14
Sida ovata	Shrubs/sub-shrubs	28
Sida pakistanica	Shrubs/sub-shrubs	28
Sida parvifolia	Shrubs/sub-shrubs	14
Sida plumosa	Shrubs/sub-shrubs	32
Sida regnellii	Shrubs/sub-shrubs	14
Sida reitzii	Shrubs/sub-shrubs	42
Sida rhombifolia	Shrubs/sub-shrubs	14
Sida rhombifolia subsp. alnifolia	Shrubs/sub-shrubs	28
Sida rodrigoi	Shrubs/sub-shrubs	28
Sida rufescens	Shrubs/sub-shrubs	32
Sida salviifolia	Shrubs/sub-shrubs	28
Sida santaremensis	Shrubs/sub-shrubs	14
Sida spinosa	Shrubs/sub-shrubs	14
Sida subcuneata	Shrubs/sub-shrubs	28
Sida tuberculata	Shrubs/sub-shrubs	28
Sida urens	Shrubs/sub-shrubs	32
Sida variegata	Shrubs/sub-shrubs	14
Sida vespertina	Shrubs/sub-shrubs	14
Sida viarum	Shrubs/sub-shrubs	14
Sida yunnanensis	Shrubs/sub-shrubs	14
Sidalcea campestris	Shrubs/sub-shrubs	20
Sidalcea candida	Shrubs/sub-shrubs	20
Sidalcea cusickii	Shrubs/sub-shrubs	20
Sidalcea glaucescens	Shrubs/sub-shrubs	40
Sidalcea hendersonii	Shrubs/sub-shrubs	20
Sidalcea hickmanii	Shrubs/sub-shrubs	20
Sidalcea hirtipes	Shrubs/sub-shrubs	60
Sidalcea malachroides	Shrubs/sub-shrubs	20
Sidalcea malviflora	Shrubs/sub-shrubs	40
Sidalcea malviflora subsp. asprella	Shrubs/sub-shrubs	40
Sidalcea malviflora subsp. elegans	Shrubs/sub-shrubs	40
Sidalcea malviflora var. virgata	Shrubs/sub-shrubs	20
Sidalcea multifida	Shrubs/sub-shrubs	20
Sidalcea nelsoniana	Shrubs/sub-shrubs	20
Sidalcea neomexicana	Shrubs/sub-shrubs	20
Sidalcea neomexicana var. parviflora	Shrubs/sub-shrubs	20
Sidalcea oregana	Shrubs/sub-shrubs	20
Sidalcea oregana subsp. hydrophila	Shrubs/sub-shrubs	20
Sidalcea oregana subsp. valida	Shrubs/sub-shrubs	20
Sidalcea oregana var. spicata	Shrubs/sub-shrubs	20
Sidalcea pedata	Shrubs/sub-shrubs	20
Sidalcea ranunculacea	Shrubs/sub-shrubs	20
Sidalcea reptans	Shrubs/sub-shrubs	20
Sidalcea robusta	Shrubs/sub-shrubs	20
Sidalcea setosa	Shrubs/sub-shrubs	40
Sidastrum micranthum	Shrubs/sub-shrubs	32
Sidastrum paniculatum	Shrubs/sub-shrubs	32
Sparmannia ricinocarpa	Shrubs/sub-shrubs	16
Sphaeralcea ambigua	Shrubs/sub-shrubs	20
Sphaeralcea angustifolia	Shrubs/sub-shrubs	20
Sphaeralcea australis	Shrubs/sub-shrubs	10
Sphaeralcea bonariensis	Shrubs/sub-shrubs	10
Sphaeralcea chenopodifolia	Shrubs/sub-shrubs	30
Sphaeralcea coccinea	Shrubs/sub-shrubs	10
Sphaeralcea coccinea var. elata	Shrubs/sub-shrubs	20
Sphaeralcea coulteri	Shrubs/sub-shrubs	10
Sphaeralcea crispa	Shrubs/sub-shrubs	10
Sphaeralcea digitata	Shrubs/sub-shrubs	10
Sphaeralcea emoryi	Shrubs/sub-shrubs	30
Sphaeralcea emoryi var. variabilis	Shrubs/sub-shrubs	20
Sphaeralcea fendleri	Shrubs/sub-shrubs	10
Sphaeralcea fendleri f. lobata	Shrubs/sub-shrubs	20
Sphaeralcea grossulariifolia	Shrubs/sub-shrubs	20
Sphaeralcea incana	Shrubs/sub-shrubs	20
Sphaeralcea laxa	Shrubs/sub-shrubs	10
Sphaeralcea leptophylla	Shrubs/sub-shrubs	20
Sphaeralcea mendocina	Shrubs/sub-shrubs	30
Sphaeralcea miniata	Shrubs/sub-shrubs	10
Sphaeralcea orcuttii	Shrubs/sub-shrubs	10
Sphaeralcea parvifolia	Shrubs/sub-shrubs	20
Sphaeralcea polychroma	Shrubs/sub-shrubs	20
Sphaeralcea rusbyi	Shrubs/sub-shrubs	10
Sphaeralcea wrightii	Shrubs/sub-shrubs	20
Tarrietia utilis	Shrubs/sub-shrubs	32
Thespesia danis	Shrubs/sub-shrubs	24
Thespesia lampas	Shrubs/sub-shrubs	26
Thespesia lampas var. thespesioides	Shrubs/sub-shrubs	26
Thespesia populnea	Shrubs/sub-shrubs	26
Thespesia populneoides	Shrubs/sub-shrubs	26
Urena lobata	Shrubs/sub-shrubs	28
Urena procumbens	Shrubs/sub-shrubs	28
Urena sinuata	Shrubs/sub-shrubs	28
Waltheria acuminata	Shrubs/sub-shrubs	10
Waltheria communis	Shrubs/sub-shrubs	12
Waltheria indica	Shrubs/sub-shrubs	26
Waltheria ovata	Shrubs/sub-shrubs	14
Wissadula amplissima	Shrubs/sub-shrubs	14
Wissadula contracta	Shrubs/sub-shrubs	14
Wissadula densiflora	Shrubs/sub-shrubs	14
Wissadula excelsior	Shrubs/sub-shrubs	14
Wissadula fadyenii	Shrubs/sub-shrubs	14
Wissadula paraguariensis	Shrubs/sub-shrubs	14
Wissadula subpeltata	Shrubs/sub-shrubs	14
Adansonia digitata	Tree	144
Adansonia fony	Tree	72
Adansonia fony var. rubrostipa	Tree	88
Adansonia grandidieri	Tree	64
Adansonia gregorii	Tree	88
Adansonia madagascariensis	Tree	84
Adansonia perrieri	Tree	88
Adansonia suarezensis	Tree	72
Adansonia za	Tree	48
Apeiba tibourbou	Tree	36
Berrya cordifolia	Tree	40
Bombax brevicuspe	Tree	150
Bombax buonopozense	Tree	72
Bombax ceiba	Tree	92
Bombax costatum	Tree	72
Bombax insigne	Tree	18
Brachychiton acerifolius	Tree	40
Brachychiton albidus	Tree	40
Brachychiton australis	Tree	40
Brachychiton bidwillii	Tree	40
Brachychiton chillagoensis	Tree	40
Brachychiton discolor	Tree	40
Brachychiton diversifolius	Tree	40
Brachychiton grandiflorus	Tree	40
Brachychiton incanus	Tree	40
Brachychiton multicaulis	Tree	40
Brachychiton populneus	Tree	40
Brachychiton rupestris	Tree	40
Brachychiton tuberculatus	Tree	40
Brachychiton viridiflorus	Tree	40
Brachychiton viscidulus	Tree	40
Brachychiton vitifolius	Tree	40
Byttneria aculeata	Tree	28
Byttneria australis	Tree	52
Byttneria catalpifolia	Tree	26
Byttneria catalpifolia subsp. africana	Tree	26
Byttneria catalpifolia subsp. sidifolia	Tree	26
Byttneria hatschbachii	Tree	56
Byttneria herbacea	Tree	30
Byttneria jaculifolia	Tree	28
Byttneria melastomifolia	Tree	28
Byttneria oranensis	Tree	26
Byttneria ramosissima	Tree	28
Byttneria rhamnifolia	Tree	28
Byttneria scabra	Tree	78
Byttneria scalpellata	Tree	28
Byttneria stenophylla	Tree	28
Byttneria subsessilis	Tree	56
Byttneria tucumanensis	Tree	28
Byttneria urticifolia	Tree	78
Ceiba erianthos	Tree	86
Ceiba glaziovii	Tree	86
Ceiba insignis	Tree	86
Ceiba jasminodora	Tree	86
Ceiba pentandra	Tree	80
Ceiba pubiflora	Tree	86
Ceiba speciosa	Tree	86
Christiana africana	Tree	40
Cola acuminata	Tree	40
Cola heterophylla	Tree	40
Cola nitida	Tree	40
Cola verticillata	Tree	40
Dombeya acutangula	Tree	54
Dombeya buettneri	Tree	54
Dombeya burgessiae	Tree	54
Dombeya kirkii	Tree	56
Dombeya ledermannii	Tree	56
Dombeya rotundifolia	Tree	56
Dombeya spectabilis	Tree	46
Dombeya tiliacea	Tree	54
Dombeya torrida subsp. erythroleuca	Tree	60
Duboscia viridiflora	Tree	18
Durio ceylanicus	Tree	56
Durio zibethinus	Tree	56
Entelea arborescens	Tree	32
Eriolaena hookeriana	Tree	120
Eriotheca gracilipes	Tree	92
Eriotheca pubescens	Tree	270
Firmiana colorata	Tree	40
Firmiana fulgens	Tree	40
Firmiana simplex	Tree	40
Fremontodendron californicum	Tree	40
Glyphaea brevis	Tree	16
Grewia abutilifolia	Tree	18
Grewia asiatica	Tree	36
Grewia biloba	Tree	18
Grewia biloba var. parviflora	Tree	18
Grewia eriocarpa	Tree	18
Grewia flavescens	Tree	18
Grewia hirsuta	Tree	18
Grewia laevigata	Tree	18
Grewia nitida	Tree	18
Grewia occidentalis	Tree	18
Grewia oppositifolia	Tree	18
Grewia optiva	Tree	18
Grewia serrulata	Tree	18
Grewia similis	Tree	18
Grewia tenax	Tree	36
Grewia tiliifolia	Tree	18
Grewia villosa	Tree	36
Grewia welwitschii	Tree	18
Guazuma ulmifolia	Tree	16
Gyranthera caribensis	Tree	96
Heritiera fomes	Tree	28
Heritiera littoralis	Tree	28
Heritiera macrophylla	Tree	38
Herrania albiflora	Tree	20
Herrania purpurea	Tree	20
Hildegardia barteri	Tree	40
Hoheria angustifolia	Tree	42
Hoheria equitum	Tree	42
Hoheria glabrata	Tree	42
Hoheria lyallii	Tree	42
Hoheria populnea	Tree	42
Hoheria sexstylosa	Tree	42
Hoheria sexstylosa var. ovata	Tree	42
Kleinhovia hospita	Tree	24
Kydia calycina	Tree	98
Luehea candicans	Tree	36
Luehea candida	Tree	36
Luehea divaricata	Tree	36
Luehea ochrophylla	Tree	36
Malvastrum amblyphyllum	Tree	24
Malvastrum americanum	Tree	24
Malvastrum aurantiacum	Tree	36
Malvastrum bicuspidatum	Tree	24
Malvastrum corchorifolium	Tree	48
Malvastrum coromandelianum	Tree	24
Malvastrum grandiflorum	Tree	24
Malvastrum interruptum	Tree	36
Malvastrum kernense	Tree	20
Malvastrum scoparioides	Tree	48
Malvastrum spiciflorum	Tree	12
Malvastrum tomentosum	Tree	24
Mansonia altissima	Tree	50
Melhania hamiltoniana	Tree	60
Melhania velutina	Tree	60
Monteiroa reitzii	Tree	20
Ochroma pyramidale	Tree	88
Pachira aquatica	Tree	88
Pachira quinata	Tree	92
Pseudobombax ellipticum	Tree	72
Pseudobombax septenatum	Tree	88
Pterospermum acerifolium	Tree	38
Pterospermum heterophyllum	Tree	38
Pterospermum lanceifolium	Tree	38
Pterospermum suberifolium	Tree	38
Pterygota alata	Tree	40
Pterygota macrocarpa	Tree	36
Quararibea aurantiocalyx	Tree	88
Reevesia pubescens	Tree	76
Sparrmannia africana	Tree	160
Spirotheca rosea	Tree	88
Sterculia apetala	Tree	40
Sterculia foetida	Tree	40
Sterculia oblonga	Tree	36
Sterculia rhinopetala	Tree	36
Sterculia setigera	Tree	40
Sterculia striata	Tree	40
Sterculia tragacantha	Tree	8
Sterculia villosa	Tree	40
Talipariti glabrum	Tree	82
Theobroma angustifolium	Tree	20
Theobroma bicolor	Tree	20
Theobroma cacao	Tree	20
Theobroma grandiflorum	Tree	40
Tilia americana	Tree	82
Tilia americana var. heterophylla	Tree	82
Tilia americana var. mexicana	Tree	82
Tilia amurensis	Tree	82
Tilia amurensis var. taquetii	Tree	82
Tilia caroliniana	Tree	82
Tilia chinensis	Tree	164
Tilia chingiana	Tree	82
Tilia cordata	Tree	82
Tilia dasystyla	Tree	164
Tilia endochrysea	Tree	82
Tilia glabra	Tree	82
Tilia henryana	Tree	164
Tilia japonica	Tree	164
Tilia mandshurica	Tree	82
Tilia miqueliana	Tree	164
Tilia mongolica	Tree	164
Tilia neglecta	Tree	82
Tilia nobilis	Tree	328
Tilia oliveri	Tree	82
Tilia paucicostata	Tree	164
Tilia platyphyllos	Tree	82
Tilia platyphyllos subsp. cordifolia	Tree	82
Tilia platyphyllos subsp. pseudorubra	Tree	82
Tilia tomentosa	Tree	82
Tilia tuan	Tree	164
Tilia × europaea	Tree	82
Triplochiton scleroxylon	Tree	40
Triumfetta annua	Tree	32
Triumfetta bartramia	Tree	32
Triumfetta brachyceras	Tree	48
Triumfetta calderonii	Tree	32
Triumfetta dekindtiana	Tree	16
Triumfetta longicornuta	Tree	32
Triumfetta pentandra	Tree	32
Triumfetta pilosa	Tree	64
Triumfetta rhomboidea	Tree	32
Triumfetta rotundifolia	Tree	32
Triumfetta semitriloba	Tree	32
Trochetiopsis erythroxylon	Tree	40
